# Supplementary material for: Effects of plyometric training on jump, sprint, and change of direction performance in adolescent soccer player: A systematic review with meta-analysis
Source: PLoS One. 2025 Apr 29;20(4):e0319548. doi: 10.1371/journal.pone.0319548 (PMC12040276; doi:10.1371/journal.pone.0319548)
Supplement: S1 Data — (XLSX) [file pone.0319548.s001.xlsx]

## Sheet: Sheet1
Journal Article		2014	4th International Conference on Human Performance Development through Strength and Conditioning, NSCA 2014	Cultura, Ciencia y Deporte	9	25 SUPPL.				https://www.scopus.com/inward/record.uri?eid=2-s2.0-85140868315&partnerID=40&md5=72757458f7ab3dfbf06bc1633dd76f29																											Export Date: 07 August 2024; Cited By: 0		https://www.scopus.com/inward/record.uri?eid=2-s2.0-85140868315&partnerID=40&md5=72757458f7ab3dfbf06bc1633dd76f29								Scopus
Journal Article	E. Abade; J. Sampaio; B. Goncalves; J. Baptista; A. Alves; J. Viana	2017	Effects of different re-warm up activities in football players' performance	PLoS ONE	12	6				https://www.scopus.com/inward/record.uri?eid=2-s2.0-85021661361&doi=10.1371%2fjournal.pone.0180152&partnerID=40&md5=241971bb00522638865f55980a3cfa75	10.1371/journal.pone.0180152																			e0180152							Export Date: 07 August 2024; Cited By: 24		https://www.scopus.com/inward/record.uri?eid=2-s2.0-85021661361&doi=10.1371%2fjournal.pone.0180152&partnerID=40&md5=241971bb00522638865f55980a3cfa75								Scopus
Journal Article	E. Abade; J. Sampaio; B. Goncalves; J. Baptista; A. Alves; J. Viana	2017	Effects of different re-warm up activities in football players' performance	Plos One	12	6				<Go to ISI>://WOS:000404608300113	10.1371/journal.pone.0180152		Warm up routines are commonly used to optimize football performance and prevent injuries. Yet, official pre-match protocols may require players to passively rest for approximately 10 to 15 minutes between the warm up and the beginning of the match. Therefore, the aim of this study was to explore the effect of different re-warm up activities on the physical performance of football players. Twenty-…																	e0180152		WOS:000404608300113				Warm up routines are commonly used to optimize football performance and prevent injuries. Yet, official pre-match protocols may require players to passively rest for approximately 10 to 15 minutes between the warm up and the beginning of the match. Therefore, the aim of this study was to explore the effect of different re-warm up activities on the physical performance of football players. Twenty-…	Times Cited: 21
Journal Article	M. Abdelkader; R. Hammami; B. Drury; N. Clark; G. Sandercock; I. Shaw; B. S. Shaw; S. G. Chortane; J. Moran	2022	A randomised controlled trial of 1- versus 2-day per week formats of Nordic hamstring training on explosive athletic tasks in prepubertal soccer players	Journal of Sports Sciences	40	19	2173-2181			https://www.scopus.com/inward/record.uri?eid=2-s2.0-85142220969&doi=10.1080%2f02640414.2022.2145737&partnerID=40&md5=d6f756ad23c83574d5e239597952cf81	10.1080/02640414.2022.2145737
Journal Article	M. Abdelkader; R. Hammami; B. Drury; N. Clark; G. Sandercock; I. Shaw; B. S. Shaw; S. G. Chortane; J. Moran	2022	A randomised controlled trial of 1-versus 2-day per week formats of Nordic hamstring training on explosive athletic tasks in prepubertal soccer players	Journal of Sports Sciences	40	19	2173-2181			<Go to ISI>://WOS:000884659100001	10.1080/02640414.2022.2145737		This randomised controlled trial examined the effect of volume-equated programmes of Nordic hamstring exercise (NHE) training, executed at frequencies of 1- or 2-days per week, on explosive athletic tasks (30 m sprint, 15 m manoeuvrability and standing long jump [SLJ]) in male youth soccer players (mean age: 10.3 +/- 0.5 years). Players were divided into an experimental group (n = 31) which was f…
Journal Article	H. Al Haddad; B. M. Simpson; M. Buchheit	2015	Monitoring changes in jump and sprint performance: Best or average values?	International Journal of Sports Physiology and Performance	10	7	931-934			https://www.scopus.com/inward/record.uri?eid=2-s2.0-84943233755&doi=10.1123%2fijspp.2014-0540&partnerID=40&md5=ef45d4554398ac8022d865c5e11c7566	10.1123/ijspp.2014-0540																										Export Date: 07 August 2024; Cited By: 1		https://www.scopus.com/inward/record.uri?eid=2-s2.0-85142220969&doi=10.1080%2f02640414.2022.2145737&partnerID=40&md5=d6f756ad23c83574d5e239597952cf81								Scopus
Journal Article	H. Al Haddad; B. M. Simpson; M. Buchheit	2015	Monitoring Changes in Jump and Sprint Performance: Best or Average Values?	International Journal of Sports Physiology and Performance	10	7	931-934			<Go to ISI>://WOS:000362927100019	10.1123/ijspp.2014-0540		This study compares different approaches to monitor changes in jump and sprint performance while using either the best or the average performance of repeated trials. One hundred two highly trained young footballers (U13 to U17) performed, in 2 different testing sessions separated by 4 mo, 3 countermovement jumps (n = 87) and 2 sprints (n = 98) over 40 m with 10-m splits to assess acceleration (fi…																			WOS:000884659100001				This randomised controlled trial examined the effect of volume-equated programmes of Nordic hamstring exercise (NHE) training, executed at frequencies of 1- or 2-days per week, on explosive athletic tasks (30 m sprint, 15 m manoeuvrability and standing long jump [SLJ]) in male youth soccer players (mean age: 10.3 +/- 0.5 years). Players were divided into an experimental group (n = 31) which was f…	Times Cited: 1
Journal Article	G. Aloui; S. Hermassi; T. Bartels; L. D. Hayes; E. G. Bouhafs; M. S. Chelly; R. Schwesig	2022	Combined Plyometric and Short Sprint Training in U-15 Male Soccer Players: Effects on Measures of Jump, Speed, Change of Direction, Repeated Sprint, and Balance	Front Physiol	13		757663				10.3389/fphys.2022.757663	plyometric training_x000D_ short sprints training_x000D_ soccer_x000D_ stretch-shortening cycle_x000D_ training youth_x000D_ commercial or financial relationships that could be construed as a potential_x000D_ conflict of interest.	This study examined the effect of 8 weeks of biweekly combined plyometric and short sprint training into the typical within-season training schedule of youth male soccer players. Participants were allocated at random to an experimental group (EG; n = 17, age: 14.6 ± 0.5 years, body mass: 60.5 ± 7.1 kg, height: 1.64 ± 0.08 m, body fat: 11.3 ± 1.4%) and a control group (CG; n = 17, age: 14.6 ± 0.4 …
Journal Article	G. Aloui; S. Hermassi; T. Bartels; L. D. Hayes; E. G. Bouhafs; M. S. Chelly; R. Schwesig	2022	Combined Plyometric and Short Sprint Training in U-15 Male Soccer Players: Effects on Measures of Jump, Speed, Change of Direction, Repeated Sprint, and Balance	Frontiers in Physiology	13					https://www.scopus.com/inward/record.uri?eid=2-s2.0-85125721264&doi=10.3389%2ffphys.2022.757663&partnerID=40&md5=bf8a8f4c12b5eea1689bc45d80079e58	10.3389/fphys.2022.757663
Journal Article	G. Aloui; S. Hermassi; T. Bartels; L. D. Hayes; E. G. Bouhafs; M. S. Chelly; R. Schwesig	2022	Combined Plyometric and Short Sprint Training in U-15 Male Soccer Players: Effects on Measures of Jump, Speed, Change of Direction, Repeated Sprint, and Balance	Frontiers in Physiology	13					<Go to ISI>://WOS:000766586400001	10.3389/fphys.2022.757663		This study examined the effect of 8 weeks of biweekly combined plyometric and short sprint training into the typical within-season training schedule of youth male soccer players. Participants were allocated at random to an experimental group (EG; n = 17, age: 14.6 +/- 0.5 years, body mass: 60.5 +/- 7.1 kg, height: 1.64 +/- 0.08 m, body fat: 11.3 +/- 1.4%) and a control group (CG; n = 17, age: 14.…																								Export Date: 07 August 2024; Cited By: 31		https://www.scopus.com/inward/record.uri?eid=2-s2.0-84943233755&doi=10.1123%2fijspp.2014-0540&partnerID=40&md5=ef45d4554398ac8022d865c5e11c7566								Scopus
Journal Article	G. Aloui; S. Hermassi; L. D. Hayes; E. G. Bouhafs; M. S. Chelly; R. Schwesig	2021	Loaded Plyometrics and Short Sprints with Change-of-Direction Training Enhance Jumping, Sprinting, Agility, and Balance Performance of Male Soccer Players	Applied Sciences-Basel	11	12				<Go to ISI>://WOS:000666109000001	10.3390/app11125587		Featured Application The investigation examined the effectiveness of an 8-week loaded plyometric with short sprints and change-of-direction training program on athletic performance in elite adolescent soccer players. We report that replacing some aspects of typical training with loaded plyometric with short sprints and change-of-direction training improved jump performance, sprinting, agility, an…																			WOS:000362927100019				This study compares different approaches to monitor changes in jump and sprint performance while using either the best or the average performance of repeated trials. One hundred two highly trained young footballers (U13 to U17) performed, in 2 different testing sessions separated by 4 mo, 3 countermovement jumps (n = 87) and 2 sprints (n = 98) over 40 m with 10-m splits to assess acceleration (fi…	Times Cited: 30
Journal Article	G. Aloui; S. Hermassi; L. D. Hayes; N. E. M. S. Hayes; E. G. Bouhafs; M. S. Chelly; R. Schwesig	2021	Effects of plyometric and short sprint with change-of-direction training in male u17 soccer players	Applied Sciences (Switzerland)	11	11				https://www.scopus.com/inward/record.uri?eid=2-s2.0-85107318042&doi=10.3390%2fapp11114767&partnerID=40&md5=4da4e8521ef1f77e4e82a98b73548735	10.3390/app11114767
Journal Article	G. Aloui; S. Hermassi; L. D. Hayes; N. E. M. Sanal Hayes; E. G. Bouhafs; M. S. Chelly; R. Schwesig	2021	Effects of Plyometric and Short Sprint with Change-of-Direction Training in Male U17 Soccer Players	Applied Sciences-Basel	11	11				<Go to ISI>://WOS:000659606600001	10.3390/app11114767		This project investigated the effect of adding 8 weeks of bi-weekly plyometric and short sprint with change-of-direction (PSSCoD) training into standard training for elite youth soccer players from Tunisia. A training group (n = 18; age: 16.6 +/- 0.5 years; body mass: 63.2 +/- 4.8 kg; stature: 1.73 +/- 0.07 m; body fat: 11.2 +/- 1.7%), and control group (n = 16; age: 16.6 +/- 0.5 years; body mass…
Journal Article	G. Aloui; S. Hermassi; A. Khemiri; T. Bartels; L. D. Hayes; E. G. Bouhafs; M. S. Chelly; R. Schwesig	2021	An 8-week program of plyometrics and sprints with changes of direction improved anaerobic fitness in young male soccer players	International Journal of Environmental Research and Public Health	18	19				https://www.scopus.com/inward/record.uri?eid=2-s2.0-85116234544&doi=10.3390%2fijerph181910446&partnerID=40&md5=b2168f013b6aefb5b484352ddcc59dfe	10.3390/ijerph181910446
Journal Article	G. Aloui; S. Hermassi; A. Khemiri; T. Bartels; L. D. Hayes; E. G. Bouhafs; M. S. Chelly; R. Schwesig	2021	An 8-Week Program of Plyometrics and Sprints with Changes of Direction Improved Anaerobic Fitness in Young Male Soccer Players	International Journal of Environmental Research and Public Health	18	19				<Go to ISI>://WOS:000710319000001	10.3390/ijerph181910446		This study examined the effects of 8 weeks of twice-weekly combined plyometric and sprint with change-of-direction (CPSCoD) training into habitual training regimes of young male soccer players. Participants were randomly allocated to an experimental group (n = 17, age: 14.6 +/- 0.44 years, body mass: 61.2 +/- 7.34 kg, height: 1.67 +/- 0.09 m, body fat: 11.2 +/- 1.56%) and a control group (n = 16,…
Journal Article	G. Aloui; H. Souhail; L. D. Hayes; E. G. Bouhafs; M. S. Chelly; R. Schwesig	2021	Effects of Combined Plyometric and Short Sprints Training on Athletic Performance of Male U19 Soccer Players	Front Psychol	12		714016				10.3389/fpsyg.2021.714016	periodization_x000D_ plyometric training_x000D_ soccer training_x000D_ sprint training_x000D_ stretch-shortening cycle_x000D_ team sports_x000D_ commercial or financial relationships that could be construed as a potential_x000D_ conflict of interest.	This project investigated adding 8 weeks of biweekly plyometric and short sprints training into standard training in elite youth soccer players. An experimental group (EG, n = 18, age: 17.6 ± 0.6 years, body mass: 67.6 ± 5.8 kg, height: 1.75 ± 0.06 m, and body fat: 11.5 ± 1.6%) and control group (CG, n = 18, age: 17.5 ± 0.6 years, body mass: 68.8 ± 3.6 kg, height: 1.77 ± 0.04 m, and body fat: 11.…
Journal Article	G. Aloui; H. Souhail; L. D. Hayes; E. G. Bouhafs; M. S. Chelly; R. Schwesig	2021	Effects of Combined Plyometric and Short Sprints Training on Athletic Performance of Male U19 Soccer Players	Frontiers in Psychology	12					https://www.scopus.com/inward/record.uri?eid=2-s2.0-85116203382&doi=10.3389%2ffpsyg.2021.714016&partnerID=40&md5=863d0cf6af5b6878c9bc12e5b47938aa	10.3389/fpsyg.2021.714016
Journal Article	P. D. Alvares; P. J. Chaves; M. N. S. de Oliveira Junior; T. L. Banja Fernandes; C. E. Veneroso; C. E. Torres Cabido	2020	EFFECTS OF PUBERTY ON JUMP AND SPRINT PERFORMANCE IN YOUNG FUTSAL PLAYERS	Revista Brasileira De Medicina Do Esporte	26	2	167-171			<Go to ISI>://WOS:000523655000014	10.1590/1517-869220202602215518		Futsal is a sport that involves motor actions with high intensity and short duration, especially vertical jumps and sprints, which require fast application of strength and speed. The evaluation and training of these physical capacities is a routine practice of coaches, especially in the base categories, which are the entry point for many children and adolescents aiming for a professional career i…
Journal Article	C. Alvarez; R. Ramirez-Campillo; M. Izquierdo; J. Sanchez-Sanchez; F. GarcÍA-Pinillos; J. Yanci; D. Castillo; I. Loturco; H. Chaabene; J. Moran	2018	OPTIMAL REACTIVE STRENGTH INDEX: IS IT AN ACCURATE VARIABLE TO OPTIMIZE PLYOMETRIC TRAINING EFFECTS ON MEASURES OF PHYSICAL FITNESS IN YOUNG SOCCER PLAYERS?	Journal of Strength & Conditioning Research	32	4	885-893			https://search.ebscohost.com/login.aspx?direct=true&AuthType=sso&db=s3h&AN=128924629&site=ehost-live&scope=site&custid=s6636215		EXERCISE physiology_x000D_ JUMPING_x000D_ PHYSICAL fitness_x000D_ SOCCER_x000D_ PLYOMETRICS_x000D_ PROBABILITY theory_x000D_ STATISTICS_x000D_ DATA analysis_x000D_ change of direction_x000D_ football_x000D_ maturity_x000D_ stretch-shortening cycle_x000D_ training optimization	This study aimed to compare the effects of drop-jump training using a fixed drop-box height (i.e., 30-cm [FIXED]) vs. an optimal (OPT) drop-box height (i.e., 10-cm to 40-cm: generating an OPT reactive strength index [RSI]) in youth soccer players' physical fitness. Athletes were randomly allocated to a control group (n = 24; age = 13.7 years), a fixed drop-box height group (FIXED, n = 25; age = 1…
Journal Article	F. Arabatzi	2018	A daptations in movement performance after plyometric training on mini-trampoline in children	Journal of Sports Medicine and Physical Fitness	58	45293	66-72			<Go to ISI>://WOS:000437187000009	10.23736/s0022-4707.16.06759-1		BACKGROUND: Deficits in postural control and skill performance are important intrinsic fall risk factors. Thus, the purpose of this study was to investigate the impact of trampoline plyometrics on postural control, and jumping height in prepubertal children. METHODS: Twenty-two school children were assigned to either a trampoline group (TPLG, N.=12, 7 girls and 5 boys, age = 9.30 +/- 0.55 years) …
Journal Article	A. Asadi; H. Arazi; R. Ramirez-Campillo; J. Moran; M. Izquierdo	2017	INFLUENCE OF MATURATION STAGE ON AGILITY PERFORMANCE GAINS AFTER PLYOMETRIC TRAINING: A SYSTEMATIC REVIEW AND META-ANALYSIS	Journal of Strength and Conditioning Research	31	9	2609-2617			<Go to ISI>://WOS:000408495500032	10.1519/jsc.0000000000001994		Although plyometric training (PT) improves change of direction (COD) ability, the influence of age on COD gains after PT is unclear. Therefore, the aim of this systematic review was to identify the age-related pattern of improvement in COD ability after PT in youths. A computerized search within 6 databases was performed, selecting studies based on specific inclusion criteria: experimental trials…
Journal Article	A. Asadi; R. Ramirez-Campillo; H. Arazi; E. Saez de Villarreal	2018	The effects of maturation on jumping ability and sprint adaptations to plyometric training in youth soccer players	Journal of Sports Sciences	36	21	2405-2411			<Go to ISI>://WOS:000441658500003	10.1080/02640414.2018.1459151		The aim of this study was to investigate the effects of maturation on power and sprint performance adaptations following 6weeks of plyometric training in youth soccer players during pre-season. Sixty male soccer players were categorized into 3 maturity groups (Pre, Mid and Post peak height velocity [PHV]) and then randomly assigned to plyometric group and control group. Vertical jump, standing lo…
Journal Article	A. Asadi; R. Ramirez-Campillo; H. Arazi; E. Sáez de Villarreal	2018	The effects of maturation on jumping ability and sprint adaptations to plyometric training in youth soccer players	J Sports Sci	36	21	2405-2411				10.1080/02640414.2018.1459151	Acceleration_x000D_ Adaptation, Physiological_x000D_ Adolescent_x000D_ Athletic Performance/*physiology_x000D_ Body Height_x000D_ Body Mass Index_x000D_ Child_x000D_ Exercise Test_x000D_ Humans_x000D_ Plyometric Exercise/*methods_x000D_ Puberty/*physiology_x000D_ Random Allocation_x000D_ Running/*physiology_x000D_ Soccer/*physiology_x000D_ Stretch-shortening cycle_x000D_ football_x000D_ peak heig…	The aim of this study was to investigate the effects of maturation on power and sprint performance adaptations following 6 weeks of plyometric training in youth soccer players during pre-season. Sixty male soccer players were categorized into 3 maturity groups (Pre, Mid and Post peak height velocity [PHV]) and then randomly assigned to plyometric group and control group. Vertical jump, standing l…
Journal Article	A. Asadi; R. Ramirez-Campillo; H. Arazi; E. Sáez de Villarreal	2018	The effects of maturation on jumping ability and sprint adaptations to plyometric training in youth soccer players	Journal of Sports Sciences	36	21	2405-2411			https://www.scopus.com/inward/record.uri?eid=2-s2.0-85044731876&doi=10.1080%2f02640414.2018.1459151&partnerID=40&md5=9e402305f9fc7a383eed4f8594819ad3	10.1080/02640414.2018.1459151
Journal Article	A. Asadi; R. Ramirez-Campillo; H. Arazi; E. Sáez de Villarreal	2018	The effects of maturation on jumping ability and sprint adaptations to plyometric training in youth soccer players	Journal of Sports Sciences	36	21	2405-2411	Taylor & Francis Ltd		https://search.ebscohost.com/login.aspx?direct=true&AuthType=sso&db=s3h&AN=131209562&site=ehost-live&scope=site&custid=s6636215	10.1080/02640414.2018.1459151	PHYSIOLOGICAL adaptation_x000D_ ATHLETIC ability_x000D_ EXERCISE tests_x000D_ HIGH school athletes_x000D_ JUMPING_x000D_ SOCCER_x000D_ PLYOMETRICS_x000D_ EXPERIMENTAL design_x000D_ STATISTICAL sampling_x000D_ EFFECT sizes (Statistics)_x000D_ acceleration_x000D_ football_x000D_ peak height velocity_x000D_ strength training_x000D_ Stretch-shortening cycle	The aim of this study was to investigate the effects of maturation on power and sprint performance adaptations following 6 weeks of plyometric training in youth soccer players during pre-season. Sixty male soccer players were categorized into 3 maturity groups (Pre, Mid and Post peak height velocity [PHV]) and then randomly assigned to plyometric group and control group. Vertical jump, standing l…
Journal Article	A. Asadi; R. Ramirez-Campillo; C. Meylan; F. Y. Nakamura; R. Canas-Jamett; M. Izquierdo	2017	Effects of volume-based overload plyometric training on maximal-intensity exercise adaptations in young basketball players	Journal of Sports Medicine and Physical Fitness	57	12	1557-1563			<Go to ISI>://WOS:000437161100002	10.23736/s0022-4707.16.06640-8		BACKGROUND: The aim of the present study was to compare maximal-intensity exercise adaptations in young basketball players (who were strong individuals at baseline) participating in regular basketball training versus regular plus a volume-based plyometric training program in the pre-season period. METHODS: Young basketball players were recruited and assigned either to a plyometric with regular ba…
Journal Article	A. R. Assuncao; M. Bottaro; E. A. Cardoso; D. P. Dantas da Silva; M. Ferraz; C. A. Vieira; P. Gentil	2018	Effects of a low-volume plyometric training in anaerobic performance of adolescent athletes	Journal of Sports Medicine and Physical Fitness	58	5	570-575			<Go to ISI>://WOS:000437191500003	10.23736/s0022-4707.17.07173-0		BACKGROUND : Parameters related to the anaerobic capacity and power may be important for the performance of many sports whose skills are related to high-intensity and short-duration efforts. Although plyometric training (PT) has been widely used in the regular strength and conditioning programs of young athletes, its effects on anaerobic performance are still controversial. Therefore, the purpose…
Journal Article	G. D. Barahona-Fuentes; Á. Huerta Ojeda; S. Galdames Maliqueo	2019	Influencia de la pliometría basada en un Entrenamiento Intervalado de Alta Intensidad sobre la altura de salto y pico de potencia en futbolistas Sub - 17	Educación Física y Ciencia	21	2	80-80			<Go to ISI>://SCIELO:S2314-25612019000200080	10.24215/23142561e080		Abstract Introduction: A plyometric training based on HIIT that would improve the strength parameters in lower limbs of teenager soccer players has never been completely studied before. Objective: To analyze the effect of a HIIT based plyometric exercise program on muscle strength in Under-17 male soccer players. Materials and methods: Twenty-four Under-17 male soccer players were divided into tw…
Journal Article	S. R. Barillas; J. L. Oliver; R. S. Lloyd; J. S. Pedley	2023	Kinetic Responses to External Cues Are Specific to Both the Type of Cue and Type of Exercise in Adolescent Athletes	Journal of Strength and Conditioning Research	37	3	597-605			https://www.scopus.com/inward/record.uri?eid=2-s2.0-85148773354&doi=10.1519%2fJSC.0000000000004307&partnerID=40&md5=03f7cd9148b87a945800bd4447a89c77	10.1519/JSC.0000000000004307
Journal Article	S. R. Barillas; J. L. Oliver; R. S. Lloyd; J. S. Pedley	2023	Kinetic Responses to External Cues Are Specific to Both the Type of Cue and Type of Exercise in Adolescent Athletes	Journal of Strength and Conditioning Research	37	3	597-605			<Go to ISI>://WOS:000948450600012	10.1519/jsc.0000000000004307		Barillas, SR, Oliver, JL, Lloyd, RS, and Pedley, J. Kinetic responses to external cues are specific to both the type of cue and type of exercise in adolescent athletes. J Strength Cond Res 37(3): 597-605, 2023-The purpose of this study was to examine how external cues influence kinetics during isometric and dynamic tasks in adolescent athletes. Fifteen adolescent male soccer players performed an …
Journal Article	J. Barrera; L. V. Contreras; Á. S. Lorca; F. M. Cid; E. Zurita; H. Sarmento	2021	Relationship of counter-movement jump and speed tests (10-30 m) and agility in young Chilean soccer players	Retos	41		775-781			https://www.scopus.com/inward/record.uri?eid=2-s2.0-85103780142&doi=10.47197%2fRETOS.V41I0.85494&partnerID=40&md5=f5f621c3d0d8880645ed30a4025dabb4	10.47197/RETOS.V41I0.85494
Journal Article	M. A. B. Batista; H. Roschel; R. Barroso; C. Ugrinowitsch; V. Tricoli	2011	INFLUENCE OF STRENGTH TRAINING BACKGROUND ON POSTACTIVATION POTENTIATION RESPONSE	Journal of Strength and Conditioning Research	25	9	2496-2502			<Go to ISI>://WOS:000294280200019	10.1519/JSC.0b013e318200181b		Batista, MAB, Roschel, H, Barroso, R, Ugrinowitsch, C, and Tricoli, V. Influence of strength training background on postactivation potentiation response. J Strength Cond Res 25(9): 2496-2502, 2011-The aim of this study was to evaluate the influence of the subjects' level of maximal dynamic strength and training background on postactivation potentiation (PAP). A group of 23 subjects, composed of p…
Journal Article	M. Beato; M. Bianchi; G. Coratella; M. Merlini; B. Drust	2018	Effects of Plyometric and Directional Training on Speed and Jump Performance in Elite Youth Soccer Players	J Strength Cond Res	32	2	289-296				10.1519/jsc.0000000000002371	Acceleration_x000D_ Adolescent_x000D_ Athletic Performance/*physiology_x000D_ Deceleration_x000D_ Exercise Test_x000D_ Humans_x000D_ Male_x000D_ Muscle Strength/physiology_x000D_ Muscle, Skeletal/physiology_x000D_ Plyometric Exercise/*methods_x000D_ Running/*physiology_x000D_ Soccer/*physiology	Beato, M, Bianchi, M, Coratella, G, Merlini, M, and Drust, B. Effects of plyometric and directional training on speed and jump performance in elite youth soccer players. J Strength Cond Res 32(2): 289-296, 2018-Soccer players perform approximately 1,350 activities (every 4-6 seconds), such as accelerations/decelerations and changes of direction (CODs) during matches. It is well established that C…
Journal Article	M. Beato; M. Bianchi; G. Coratella; M. Merlini; B. Drust	2018	Effects of plyometric and directional training on speed and jump performance in elite youth soccer players	Journal of Strength and Conditioning Research	32	2	289-296			https://www.scopus.com/inward/record.uri?eid=2-s2.0-85049256287&doi=10.1519%2fJSC.0000000000002371&partnerID=40&md5=524773306928f94cbdbaf77ade314cee	10.1519/JSC.0000000000002371
Journal Article	M. Beato; M. Bianchi; G. Coratella; M. Merlini; B. Drust	2018	EFFECTS OF PLYOMETRIC AND DIRECTIONAL TRAINING ON SPEED AND JUMP PERFORMANCE IN ELITE YOUTH SOCCER PLAYERS	Journal of Strength & Conditioning Research	32	2	289-296			https://search.ebscohost.com/login.aspx?direct=true&AuthType=sso&db=s3h&AN=127731856&site=ehost-live&scope=site&custid=s6636215	10.1519/JSC.0000000000002371	ATHLETIC ability_x000D_ BODY weight_x000D_ EXERCISE physiology_x000D_ JUMPING_x000D_ SOCCER_x000D_ STATURE_x000D_ PLYOMETRICS_x000D_ ELITE athletes_x000D_ MEDICAL protocols_x000D_ EFFECT sizes (Statistics)_x000D_ RANDOMIZED controlled trials_x000D_ football_x000D_ jumps_x000D_ sprint	Soccer players perform approximately 1,350 activities (every 4-6 seconds), such as accelerations/decelerations and changes of direction (CODs) during matches. It is well established that COD and plyometric training have a positive impact on fitness parameters in football players. This study analyzed the effect of a complex COD and plyometric protocol (CODJ-G) compared with an isolated COD protoco…
Journal Article	M. Beato; M. Bianchi; G. Coratella; M. Merlini; B. Drust	2018	EFFECTS OF PLYOMETRIC AND DIRECTIONAL TRAINING ON SPEED AND JUMP PERFORMANCE IN ELITE YOUTH SOCCER PLAYERS	Journal of Strength and Conditioning Research	32	2	289-296			<Go to ISI>://WOS:000428745500001	10.1519/jsc.0000000000002371		Soccer players perform approximately 1,350 activities (every 4-6 seconds), such as accelerations/decelerations and changes of direction (CODs) during matches. It is well established that COD and plyometric training have a positive impact on fitness parameters in football players. This study analyzed the effect of a complex COD and plyometric protocol (CODJ-G) compared with an isolated COD protoco…
Journal Article	B. Becerra-Patiño; M. Á. Ospina-Leon; J. D. Macías-Quecan; J. A. Cárdenas-Castiblanco; Y. D. López-Mosquera	2023	Effects of plyometric training in Colombian soccer players (17-18 years old) according to their position in the field of play	Journal of Physical Education and Sport	23	1	41-51			https://www.scopus.com/inward/record.uri?eid=2-s2.0-85147413090&doi=10.7752%2fjpes.2023.01005&partnerID=40&md5=68f25ab366946cc605931fd9ee597d8b	10.7752/jpes.2023.01005
Journal Article	A. A. Bedoya; M. R. Miltenberger; R. M. Lopez	2015	PLYOMETRIC TRAINING EFFECTS ON ATHLETIC PERFORMANCE IN YOUTH SOCCER ATHLETES: A SYSTEMATIC REVIEW	Journal of Strength and Conditioning Research	29	8	2351-2360			<Go to ISI>://WOS:000359809900034	10.1519/jsc.0000000000000877		Bedoya, AA, Miltenberger, MR, and Lopez, RM. Plyometric training effects on athletic performance in youth soccer athletes: A systematic review. J Strength Cond Res 29(8): 2351-2360, 2015The purpose of this systematic review was to critically analyze the literature to determine the effectiveness of plyometric training on athletic performance in youth soccer athletes. A total of 7 studies were incl…																	757663							Export Date: 07 August 2024; Cited By: 7		https://www.scopus.com/inward/record.uri?eid=2-s2.0-85125721264&doi=10.3389%2ffphys.2022.757663&partnerID=40&md5=bf8a8f4c12b5eea1689bc45d80079e58								Scopus
Journal Article	D. G. Behm; J. D. Young; J. H. D. Whitten; J. C. Reid; P. J. Quigley; J. Low; Y. Li; C. D. Lima; D. D. Hodgson; A. Chaouachi; O. Prieske; U. Granacher	2017	Effectiveness of Traditional Strength vs. Power Training on Muscle Strength, Power and Speed with Youth: A Systematic Review and Meta-Analysis	Frontiers in Physiology	8					<Go to ISI>://WOS:000404482700001	10.3389/fphys.2017.00423		Numerous national associations and multiple reviews have documented the safety and efficacy of strength training for children and adolescents. The literature highlights the significant training-induced increases in strength associated with youth strength training. However, the effectiveness of youth strength training programs to improve power measures is not as clear. This discrepancy may be rela…																	757663		WOS:000766586400001				This study examined the effect of 8 weeks of biweekly combined plyometric and short sprint training into the typical within-season training schedule of youth male soccer players. Participants were allocated at random to an experimental group (EG; n = 17, age: 14.6 +/- 0.5 years, body mass: 60.5 +/- 7.1 kg, height: 1.64 +/- 0.08 m, body fat: 11.3 +/- 1.4%) and a control group (CG; n = 17, age: 14.…	Times Cited: 5
Journal Article	A. Belamjahad; C. Tourny; N. Jebabli; C. C. T. Clark; I. Laher; A. C. Hackney; U. Granacher; H. Zouhal	2024	Effects of a Preseason Neuromuscular Training Program vs. an Endurance-Dominated Program on Physical Fitness and Injury Prevention in Female Soccer Players	Sports Medicine - Open	10	1				https://www.scopus.com/inward/record.uri?eid=2-s2.0-85197339963&doi=10.1186%2fs40798-024-00731-7&partnerID=40&md5=9feb62f779a3ac508d15982431cf1d29	10.1186/s40798-024-00731-7
Journal Article	A. Belamjahad; C. Tourny; N. Jebabli; C. C. T. Clark; I. Laher; A. C. Hackney; U. Granacher; H. Zouhal	2024	Effects of a Preseason Neuromuscular Training Program vs. an Endurance-Dominated Program on Physical Fitness and Injury Prevention in Female Soccer Players	Sports Medicine-Open	10	1				<Go to ISI>://WOS:001255486000001	10.1186/s40798-024-00731-7		BackgroundThe pre-season preparatory period is considered key for optimizing the physical fitness levels needed to withstand congested match periods and preventing injuries during the regular soccer season. This study contrasted the effects s of neuromuscular training (NMT) versus an endurance-dominated training (ET) program conducted during the preseason on measures of physical fitness and injur…
Journal Article	M. R. Beltran-Valls; G. Camarero-Lopez; J. V. Beltran-garrido; P. Cecilia-Gallego	2020	Effects of a Tapering Period on Physical Condition in Soccer Players	Journal of Strength and Conditioning Research	34	4	1086-1092			<Go to ISI>://WOS:000524520500027	10.1519/jsc.0000000000002138		Beltran-Valls, MR, Camarero-Lopez, G, Beltran-Garrido, JV, and Cecilia-Gallego, P. Effects of a tapering period on physical condition in soccer players. J Strength Cond Res 34(4): 1086-1092, 2020-The aim of this research was to analyze the effects of a 2-week step tapering period on lower-limb muscle power, change of direction (COD) and acceleration capacities, and on the stress-recovery state in…																	5587		WOS:000666109000001				Featured Application The investigation examined the effectiveness of an 8-week loaded plyometric with short sprints and change-of-direction training program on athletic performance in elite adolescent soccer players. We report that replacing some aspects of typical training with loaded plyometric with short sprints and change-of-direction training improved jump performance, sprinting, agility, an…	Times Cited: 10
Journal Article	M. R. Beltran-Valls; G. Camarero-López; J. V. Beltran-Garrido; P. Cecilia-Gallego	2020	Effects of a Tapering Period on Physical Condition in Soccer Players	Journal of Strength and Conditioning Research	34	4	1086-1092			https://www.scopus.com/inward/record.uri?eid=2-s2.0-85082291113&doi=10.1519%2fJSC.0000000000002138&partnerID=40&md5=04a0953f9e2733ac52b04bbd965c8c7b	10.1519/JSC.0000000000002138
Journal Article	M. Bianchi; G. Coratella; A. Dello Iacono; M. Beato	2019	Comparative effects of single vs. double weekly plyometric training sessions on jump, sprint and change of directions abilities of elite youth football players	Journal of Sports Medicine and Physical Fitness	59	6	910-915			https://www.scopus.com/inward/record.uri?eid=2-s2.0-85068232327&doi=10.23736%2fS0022-4707.18.08804-7&partnerID=40&md5=63626d9bdcf6c9bc328fc18cd6b00870	10.23736/S0022-4707.18.08804-7
Journal Article	I. Bidaurrazaga-Letona; H. Moreira Carvalho; J. Antonio Lekue; A. Badiola; A. Jose Figueiredo; S. Maria Gil	2015	APPLICABILITY OF AN AGILITY TEST IN YOUNG PLAYERS IN THE SOCCER FIELD	Revista Brasileira De Medicina Do Esporte	21	2	133-138			<Go to ISI>://WOS:000354876000011	10.1590/1517-869220152102144406		Introduction: in soccer, agility is a relevant parameter that is defined as the ability to change the direction of the body rapidly and is a result of a combination of strength, speed, balance and coordination. Objective: to demonstrated the reliability and validity of the modified Barrow test in soccer players aged 10 to 14 years, analyze its relationship with age, maturation, experience and bod…																	4767							Export Date: 07 August 2024; Cited By: 10		https://www.scopus.com/inward/record.uri?eid=2-s2.0-85107318042&doi=10.3390%2fapp11114767&partnerID=40&md5=4da4e8521ef1f77e4e82a98b73548735								Scopus
Journal Article	C. Bishop; L. A. Pereira; V. P. Reis; P. Read; A. N. Turner; I. Loturco	2020	Comparing the magnitude and direction of asymmetry during the squat, countermovement and drop jump tests in elite youth female soccer players	Journal of Sports Sciences	38	45608	1296-1303			https://www.scopus.com/inward/record.uri?eid=2-s2.0-85087945596&doi=10.1080%2f02640414.2019.1649525&partnerID=40&md5=2b1d332a1727dc66934816b5c944bb76	10.1080/02640414.2019.1649525																			4767		WOS:000659606600001				This project investigated the effect of adding 8 weeks of bi-weekly plyometric and short sprint with change-of-direction (PSSCoD) training into standard training for elite youth soccer players from Tunisia. A training group (n = 18; age: 16.6 +/- 0.5 years; body mass: 63.2 +/- 4.8 kg; stature: 1.73 +/- 0.07 m; body fat: 11.2 +/- 1.7%), and control group (n = 16; age: 16.6 +/- 0.5 years; body mass…	Times Cited: 9
Journal Article	C. Bishop; L. A. Pereira; V. P. Reis; P. Read; A. N. Turner; I. Loturco	2020	Comparing the magnitude and direction of asymmetry during the squat, countermovement and drop jump tests in elite youth female soccer players	Journal of Sports Sciences	38	45608	1296-1303			<Go to ISI>://WOS:000478278800001	10.1080/02640414.2019.1649525		The aims of the present study were to provide an in-depth comparison of inter-limb asymmetry and determine how consistently asymmetry favours the same limb during different vertical jump tests. Eighteen elite female under-17 soccer players conducted unilateral squat jumps (SJ), countermovement jumps (CMJ) and drop jumps (DJ) on a portable force platform, with jump height, peak force, concentric i…
Journal Article	R. Blechschmied; M. Hermse; M. Gabler; M. Elferink-Gemser; T. Hortobagyi; U. Granacher	2024	Sequencing Effects of Concurrent Strength and Endurance Training on Selected Measures of Physical Fitness in Young Male Soccer Players: A Randomized Matched-Pairs Trial	Sports Medicine-Open	10	1				<Go to ISI>://WOS:001230299800002	10.1186/s40798-024-00726-4		Background Various physical fitness qualities such as muscle strength, speed and endurance are related to soccer performance. Accordingly, the combination of strength and endurance training (i.e., concurrent training [CT]) is an often-encountered training regimen in soccer. Less is known about the effects of CT sequencing on performance in young soccer players. The aim of this study was to assess…
Journal Article	R. Blechschmied; M. Hermse; M. Gäbler; M. Elferink-Gemser; T. Hortobágyi; U. Granacher	2024	Sequencing Effects of Concurrent Strength and Endurance Training on Selected Measures of Physical Fitness in Young Male Soccer Players: A Randomized Matched-Pairs Trial	Sports Med Open	10	1	62				10.1186/s40798-024-00726-4	Adolescent_x000D_ Cardiorespiratory Fitness_x000D_ Muscle Strength_x000D_ Resistance Training_x000D_ Youth Sports_x000D_ Elferink-Gemser, Tibor Hortobágyi and Urs Granacher declare that they have no_x000D_ conflicts of interest to disclose related to this research.	BACKGROUND: Various physical fitness qualities such as muscle strength, speed and endurance are related to soccer performance. Accordingly, the combination of strength and endurance training (i.e., concurrent training [CT]) is an often-encountered training regimen in soccer. Less is known about the effects of CT sequencing on performance in young soccer players. The aim of this study was to asses…																	10446							Export Date: 07 August 2024; Cited By: 14		https://www.scopus.com/inward/record.uri?eid=2-s2.0-85116234544&doi=10.3390%2fijerph181910446&partnerID=40&md5=b2168f013b6aefb5b484352ddcc59dfe								Scopus
Journal Article	R. Blechschmied; M. Hermse; M. Gäbler; M. Elferink-Gemser; T. Hortobágyi; U. Granacher	2024	Sequencing Effects of Concurrent Strength and Endurance Training on Selected Measures of Physical Fitness in Young Male Soccer Players: A Randomized Matched-Pairs Trial	Sports Medicine - Open	10	1				https://www.scopus.com/inward/record.uri?eid=2-s2.0-85194153776&doi=10.1186%2fs40798-024-00726-4&partnerID=40&md5=baa10fef2b9d0fcd3a201d80e6dce519	10.1186/s40798-024-00726-4																			10446		WOS:000710319000001				This study examined the effects of 8 weeks of twice-weekly combined plyometric and sprint with change-of-direction (CPSCoD) training into habitual training regimes of young male soccer players. Participants were randomly allocated to an experimental group (n = 17, age: 14.6 +/- 0.44 years, body mass: 61.2 +/- 7.34 kg, height: 1.67 +/- 0.09 m, body fat: 11.2 +/- 1.56%) and a control group (n = 16,…	Times Cited: 13
Journal Article	J. H. Borges; M. S. Conceição; F. C. Vechin; E. H. F. Pascoal; R. P. Silva; J. P. Borin	2016	The effects of resisted sprint vs. plyometric training on sprint performance and repeated sprint ability during the final weeks of the youth soccer season	Science and Sports	31	4	e101-e105			https://www.scopus.com/inward/record.uri?eid=2-s2.0-84963945108&doi=10.1016%2fj.scispo.2015.10.004&partnerID=40&md5=4580d78f22bbad1ee3d83c33550aac3c	10.1016/j.scispo.2015.10.004
Journal Article	R. Bouguezzi; H. Chaabene; Y. Negra; R. Ramirez-Campillo; Z. Jlalia; B. Mkaouer; Y. Hachana	2020	Effects of Different Plyometric Training Frequencies on Measures of Athletic Performance in Prepuberal Male Soccer Players	Journal of Strength and Conditioning Research	34	6	1609-1617			https://www.scopus.com/inward/record.uri?eid=2-s2.0-85085538084&doi=10.1519%2fJSC.0000000000002486&partnerID=40&md5=fdbe4a69a336586f1eb65d18d820c3da	10.1519/JSC.0000000000002486
Journal Article	R. Bouguezzi; H. Chaabene; Y. Negra; R. Ramirez-Campillo; Z. Jlalia; B. Mkaouer; Y. Hachana	2020	Effects of Different Plyometric Training Frequencies on Measures of Athletic Performance in Prepuberal Male Soccer Players	Journal of Strength and Conditioning Research	34	6	1609-1617			<Go to ISI>://WOS:000538881900015	10.1519/jsc.0000000000002486		Bouguezzi, R, Chaabene, H, Negra, Y, Ramirez-Campillo, R, Jlalia, Z, Mkaouer, B, and Hachana, Y. Effects of different plyometric training frequencies on measures of athletic performance in prepuberal male soccer players. J Strength Cond Res 34(6): 1609-1617, 2020-This study aimed to compare the effects of 1 vs. 2 sessions of equal-weekly volume plyometric training (PT) across 8 weeks on measures …
Journal Article	S. J. Breda; A. van der Vlist; R. J. de Vos; G. P. Krestin; E. H. G. Oei	2020	The association between patellar tendon stiffness measured with shear-wave elastography and patellar tendinopathy—a case-control study	European Radiology	30	11	5942-5951			https://www.scopus.com/inward/record.uri?eid=2-s2.0-85086018623&doi=10.1007%2fs00330-020-06952-0&partnerID=40&md5=be8b68fd8873fbb37def612a97225c81	10.1007/s00330-020-06952-0
Journal Article	M. Buchheit; A. Mendez-Villanueva; G. Delhomel; M. Brughelli; S. Ahmaidi	2010	Improving repeated sprint ability in young elite soccer players: repeated shuttle sprints vs. explosive strength training	J Strength Cond Res	24	10	2715-22				10.1519/JSC.0b013e3181bf0223	Adolescent_x000D_ *Athletes_x000D_ Athletic Performance/physiology_x000D_ Humans_x000D_ Leg/*physiology_x000D_ Male_x000D_ Muscle Strength/*physiology_x000D_ Resistance Training/*methods_x000D_ Running/physiology_x000D_ Soccer/*physiology	To compare the effects of explosive strength (ExpS) vs. repeated shuttle sprint (RS) training on repeated sprint ability (RSA) in young elite soccer players, 15 elite male adolescents (14.5 ± 0.5 years) performed, in addition to their soccer training program, RS (n = 7) or ExpS (n = 8) training once a week for a total of 10 weeks. RS training consisted of 2-3 sets of 5-6 × 15- to 20-m repeated sh…
Journal Article	M. Buchheit; A. Mendez-Villanueva; G. Delhomel; M. Brughelli; S. Ahmaidi	2010	Improving repeated sprint ability in young elite soccer players: Repeated shuttle sprints vs. explosive strength training	Journal of Strength and Conditioning Research	24	10	2715-2722			https://www.scopus.com/inward/record.uri?eid=2-s2.0-79952276499&doi=10.1519%2fJSC.0b013e3181bf0223&partnerID=40&md5=8a437affd4c7b8878063b09a1ee78c7d	10.1519/JSC.0b013e3181bf0223
Journal Article	M. Buchheit; A. Mendez-Villanueva; G. Delhomel; M. Brughelli; S. Ahmaidi	2010	Improving repeated sprint ability in young elite soccer players: repeated shuttle sprints vs. explosive strength training	Journal of Strength & Conditioning Research	24	10	2715-2722			https://search.ebscohost.com/login.aspx?direct=true&AuthType=sso&db=s3h&AN=105010706&site=ehost-live&scope=site&custid=s6636215	10.1519/JSC.0b013e3181bf0223		To compare the effects of explosive strength (ExpS) vs. repeated shuttle sprint (RS) training on repeated sprint ability (RSA) in young elite soccer players, 15 elite male adolescents (14.5 ± 0.5 years) performed, in addition to their soccer training program, RS (n = 7) or ExpS (n = 8) training once a week for a total of 10 weeks. RS training consisted of 2-3 sets of 5-6 x 15- to 20-m repeated sh…
Journal Article	M. Buchheit; A. Mendez-Villanueva; G. Delhomel; M. Brughelli; S. Ahmaidi	2010	IMPROVING REPEATED SPRINT ABILITY IN YOUNG ELITE SOCCER PLAYERS: REPEATED SHUTTLE SPRINTS VS. EXPLOSIVE STRENGTH TRAINING	Journal of Strength and Conditioning Research	24	10	2715-2722			<Go to ISI>://WOS:000282481800019	10.1519/JSC.0b013e3181bf0223		Buchheit, M, Mendez-Villanueva, A, Delhomel, G, Brughelli, M, and Ahmaidi, S. Improving repeated sprint ability in young elite soccer players: repeated shuttle sprints vs. explosive strength training. J Strength Cond Res 24(10): 2715-2722, 2010-To compare the effects of explosive strength (ExpS) vs. repeated shuttle sprint (RS) training on repeated sprint ability (RSA) in young elite soccer playe…
Book	M. J. B. Campelo	2013	Efeito da Inclusão de Exercícios de Baixa Intensidade Entre os Pares de Exercícios Baseados no Complex Training							<Go to ISI>://PQDT:86201142
Journal Article	C. Castagna; A. Chaouachi; E. Rampinini; K. Chamari; F. Impellizzeri	2009	AEROBIC AND EXPLOSIVE POWER PERFORMANCE OF ELITE ITALIAN REGIONAL-LEVEL BASKETBALL PLAYERS	Journal of Strength and Conditioning Research	23	7	1982-1987			<Go to ISI>://WOS:000271569300010	10.1519/JSC.0b013e3181b7f941		Castagna, C, Chaouachi, A, Rampinini, E, Chamari, K, and Impellizzeri, F. Aerobic and explosive power performance of elite Italian regional-level basketball players. J Strength Cond Res 23(7): 1982-1987, 2009-The aim of this study was to examine the aerobic fitness and lower-limbs explosive-power abilities of Italian regional-level amateur basketball players. Participants were basketball players …
Journal Article	B. Cavaco; N. Sousa; V. M. dos Reis; N. Garrido; F. Saavedra; R. Mendes; J. Vilaca-Alves	2014	Short-Term Effects of Complex Training on Agility with the Ball, Speed, Efficiency of Crossing and Shooting in Youth Soccer Players	Journal of Human Kinetics	43	1	105-112			<Go to ISI>://WOS:000346345900013	10.2478/hukin-2014-0095		Complex training (CXT) is the result of a combination of strength and plyometric exercises in the same session. This method has recently been used in the preparation of athletes of different sports. The aim of the present study was to observe the acute effects of a CXT program of 6 weeks: i) on agility with the ball, sprinting and the efficiency of crossing and shooting in youth soccer players; i…
Journal Article	H. Chaabene; Y. Negra	2017	The Effect of Plyometric Training Volume on Athletic Performance in Prepubertal Male Soccer Players	Int J Sports Physiol Perform	12	9	1205-1211				10.1123/ijspp.2016-0372	Athletic Performance/*physiology_x000D_ Child_x000D_ Exercise Test_x000D_ Humans_x000D_ Male_x000D_ Physical Fitness_x000D_ Plyometric Exercise/*methods_x000D_ Soccer/*physiology_x000D_ change of direction_x000D_ jump_x000D_ sprint_x000D_ stretch-shortening cycle_x000D_ youth soccer	PURPOSE: To assess and compare the effects of 8 wk of in-season (2 sessions/wk) low- and high-volume plyometric training (PT) on measures of physical fitness in prepubertal male soccer players. METHODS: A total of 25 soccer players were randomly assigned to a low-volume PT group (LPT; n = 13, age 12.68 ± 0.23 y, age at peak height velocity [APHV] 14.25 ± 0.29 y, maturity offset -1.57 ± 0.29 y) or…
Journal Article	H. Chaabene; Y. Negra	2017	The effect of plyometric training volume on athletic performance in prepubertal male soccer players	International Journal of Sports Physiology and Performance	12	9	1205-1211			https://www.scopus.com/inward/record.uri?eid=2-s2.0-85040220598&doi=10.1123%2fijspp.2016-0372&partnerID=40&md5=ec7d627ec28f2143c45c2cc0fea2891e	10.1123/ijspp.2016-0372
Journal Article	H. Chaabene; Y. Negra	2017	The Effect of Plyometric Training Volume on Athletic Performance in Prepubertal Male Soccer Players	International Journal of Sports Physiology and Performance	12	9	1205-1211			<Go to ISI>://WOS:000418351400013	10.1123/ijspp.2016-0372		Purpose: To assess and compare the effects of 8 wk of in-season (2 sessions/wk) low-and high-volume plyometric training (PT) on measures of physical fitness in prepubertal male soccer players. Methods: A total of 25 soccer players were randomly assigned to a low-volume PT group (LPT; n = 13, age 12.68 +/- 0.23 y, age at peak height velocity [APHV] 14.25 +/- 0.29 y, maturity offset -1.57 +/- 0.29 …
Journal Article	H. Chaabene; Y. Negra; J. Moran; O. Prieske; S. Sammoud; R. Ramirez-Campillo; U. Granacher	2021	Plyometric training improves not only measures of linear speed, power, and change-of-direction speed but also repeated sprint ability in young female handball players	Journal of Strength and Conditioning Research	35	8	2230-2235			https://www.scopus.com/inward/record.uri?eid=2-s2.0-85114384671&doi=10.1519%2fJSC.0000000000003128&partnerID=40&md5=a5d787474a9db124396b1495dbe345b7	10.1519/JSC.0000000000003128
Journal Article	H. Chaabene; Y. Negra; J. Moran; O. Prieske; S. Sammoud; R. Ramirez-Campillo; U. Granacher	2021	Plyometric Training Improves Not Only Measures of Linear Speed, Power, and Change-of-Direction Speed But Also Repeated Sprint Ability in Young Female Handball Players	Journal of Strength and Conditioning Research	35	8	2230-2235			<Go to ISI>://WOS:000711802400022	10.1519/jsc.0000000000003128		Chaabene, H, Negra, Y, Moran, J, Prieske, O, Sammoud, S, Ramirez-Campillo, R, and Granacher, U. Plyometric training improves not only measures of linear speed, power, and change-of-direction speed but also repeated sprint ability in young female handball players. J Strength Cond Res 35(8): 2230-2235, 2021-This study examined the effects of an 8-week plyometric training (PT) program on components …
Journal Article	C. K. Chan; J. W. Lee; D. T. Fong; P. S. Yung; K. M. Chan	2011	The Difference of Physical Abilities Between Youth Soccer Player and Professional Soccer Player: An Training Implication	Journal of Strength & Conditioning Research	25		S12-S12			https://search.ebscohost.com/login.aspx?direct=true&AuthType=sso&db=s3h&AN=113578669&site=ehost-live&scope=site&custid=s6636215	10.1097/01.JSC.0000395597.73532.9f		Soccer is a fitness demanding sport. To prepare youth soccer players to be professional players in the future, soccer-specific fitness training is necessary besides soccer skill training. Agility, speed, and lower limb muscle power relative to body weight are the crucial physical abilities for soccer players to compete in the game. Specific training that improving agility, speed, and muscle power…
Journal Article	P. T. Chandler; M. Greig; P. Comfort; J. J. McMahon	2018	VARIABILITY OF PLYOMETRIC AND BALLISTIC EXERCISE TECHNIQUE MAINTAINS JUMP PERFORMANCE	Journal of Strength and Conditioning Research	32	6	1571-1582			<Go to ISI>://WOS:000440885200012	10.1519/jsc.0000000000002572		The aim of this study was to investigate changes in vertical jump technique over the course of a training session. Twelve plyometric and ballistic exercise-trained male athletes (age = 23.4 +/- 4.6 years, body mass = 78.7 +/- 18.8 kg, height = 177.1 +/- 9.0 cm) performed 3 sets of 10 repetitions of drop jump (DJ), rebound jump (RJ) and squat jump (SJ). Each exercise was analyzed from touchdown to…
Journal Article	E. Chang; M. F. Norcross; S. T. Johnson; T. Kitagawa; M. Hoffman	2015	RELATIONSHIPS BETWEEN EXPLOSIVE AND MAXIMAL TRIPLE EXTENSOR MUSCLE PERFORMANCE AND VERTICAL JUMP HEIGHT	Journal of Strength and Conditioning Research	29	2	545-551			<Go to ISI>://WOS:000349394100032	10.1519/jsc.0000000000000652		The purpose of this study was to examine the relationships between maximum vertical jump height and (a) rate of torque development (RTD) calculated during 2 time intervals, 0-50 milliseconds (RTD50) and 0-200 milliseconds (RTD200) after torque onset and (b) peak torque (PT) for each of the triple extensor muscle groups. Thirty recreationally active individuals performed maximal isometric voluntar…
Journal Article	M. Chaouachi; U. Granacher; I. Makhlouf; R. Hammami; D. G. Behm; A. Chaouachi	2017	Within Session Sequence of Balance and Plyometric Exercises Does Not Affect Training Adaptations with Youth Soccer Athletes	J Sports Sci Med	16	1	125-136					Power_x000D_ balance_x000D_ children_x000D_ jumps_x000D_ sprints_x000D_ strength	The integration of balance and plyometric training has been shown to provide significant improvements in sprint, jump, agility, and other performance measures in young athletes. It is not known if a specific within session balance and plyometric exercise sequence provides more effective training adaptations. The objective of the present study was to investigate the effects of using a sequence of …
Journal Article	M. Chaouachi; U. Granacher; I. Makhlouf; R. Hammami; D. G. Behm; A. Chaouachi	2017	Within session sequence of balance and plyometric exercises does not affect training adaptations with youth soccer athletes	Journal of Sports Science and Medicine	16	1	125-136			https://www.scopus.com/inward/record.uri?eid=2-s2.0-85014637527&partnerID=40&md5=0861f1d56331b1f55397e5398eda32dd
Journal Article	M. Chaouachi; U. Granacher; I. Makhlouf; R. Hammami; D. G. Behm; A. Chaouachi	2017	Within Session Sequence of Balance and Plyometric Exercises Does Not Affect Training Adaptations with Youth Soccer Athletes	Journal of Sports Science & Medicine	16	1	125-136	Hakan Gur, Journal of Sports Science & Medicine		https://search.ebscohost.com/login.aspx?direct=true&AuthType=sso&db=s3h&AN=121527729&site=ehost-live&scope=site&custid=s6636215		MOTOR ability_x000D_ BODY composition_x000D_ ANTHROPOMETRY_x000D_ ATHLETIC ability_x000D_ POSTURAL balance_x000D_ EXERCISE physiology_x000D_ EXERCISE tests_x000D_ JUMPING_x000D_ MUSCLE strength_x000D_ ONE-leg resting position_x000D_ PHYSICAL fitness_x000D_ RUNNING_x000D_ SOCCER_x000D_ THERAPEUTICS_x000D_ PLYOMETRICS_x000D_ PHYSICAL training & conditioning_x000D_ BODY movement_x000D_ EXERCISE inte…	The integration of balance and plyometric training has been shown to provide significant improvements in sprint, jump, agility, and other performance measures in young athletes. It is not known if a specific within session balance and plyometric exercise sequence provides more effective training adaptations. The objective of the present study was to investigate the effects of using a sequence of …
Journal Article	M. Chaouachi; U. Granacher; I. Makhlouf; R. Hammami; D. G. Behm; A. Chaouachi	2017	Within Session Sequence of Balance and Plyometric Exercises Does Not Affect Training Adaptations with Youth Soccer Athletes	Journal of Sports Science and Medicine	16	1	125-136			<Go to ISI>://WOS:000395910900018			The integration of balance and plyometric training has been shown to provide significant improvements in sprint, jump, agility, and other performance measures in young athletes. It is not known if a specific within session balance and plyometric exercise sequence provides more effective training adaptations. The objective of the present study was to investigate the effects of using a sequence of …
Journal Article	J. D. Chappell; O. Limpisvasti	2008	Effect of a neuromuscular training program on the kinetics and kinematics of jumping tasks	American Journal of Sports Medicine	36	6	1081-1086			https://www.scopus.com/inward/record.uri?eid=2-s2.0-44049104357&doi=10.1177%2f0363546508314425&partnerID=40&md5=a4c06dfebe88d22968d776553239ca54	10.1177/0363546508314425
Journal Article	J. D. Chappell; O. Limpisvasti	2008	Effect of a neuromuscular training program on the kinetics and kinematics of jumping tasks	American Journal of Sports Medicine	36	6	1081-1086			<Go to ISI>://WOS:000256058100007	10.1177/0363546508314425		Background: Altered motor control strategies are a proposed cause of the female athlete's increased risk for noncontact anterior cruciate ligament injury. Injury prevention programs have shown promising results in decreasing the incidence of anterior cruciate ligament injury. Purpose: To evaluate the effect of the Kerlan-Jobe Orthopaedic Clinic Modified Neuromuscular Training Program on the biome…																	714016							Export Date: 07 August 2024; Cited By: 3		https://www.scopus.com/inward/record.uri?eid=2-s2.0-85116203382&doi=10.3389%2ffpsyg.2021.714016&partnerID=40&md5=863d0cf6af5b6878c9bc12e5b47938aa								Scopus
Journal Article	A. Chatzinikolaou; K. Michaloglou; A. Avloniti; D. Leontsini; C. K. Deli; D. Vlachopoulos; L. Gracia-Marco; S. Arsenis; I. Athanailidis; D. Draganidis; A. Z. Jamurtas; C. A. Williams; I. G. Fatouros	2018	The Trainability of Adolescent Soccer Players to Brief Periodized Complex Training	Int J Sports Physiol Perform	13	5	645-655				10.1123/ijspp.2017-0763	Adaptation, Physiological_x000D_ Adolescent_x000D_ Athletic Performance/*physiology_x000D_ Body Composition/*physiology_x000D_ Humans_x000D_ Male_x000D_ Muscle Strength/physiology_x000D_ Periodicity_x000D_ Plyometric Exercise_x000D_ Resistance Training/*methods_x000D_ Soccer/*physiology_x000D_ adolescence_x000D_ association soccer_x000D_ body composition_x000D_ plyometrics_x000D_ weight training	PURPOSE: To investigate the effect of a complex, short-term strength/power training protocol on performance and body composition of elite early adolescent soccer players. METHODS: Twenty-two players (14-15 y) were randomly assigned to (1) an experimental group (N = 12; participated in a 5-wk training protocol with traditional multijoint power resistance exercises, Olympic-style lifts, plyometric …																			WOS:000523655000014				Futsal is a sport that involves motor actions with high intensity and short duration, especially vertical jumps and sprints, which require fast application of strength and speed. The evaluation and training of these physical capacities is a routine practice of coaches, especially in the base categories, which are the entry point for many children and adolescents aiming for a professional career i…	Times Cited: 6
Journal Article	A. Chatzinikolaou; K. Michaloglou; A. Avloniti; D. Leontsini; C. K. Deli; D. Vlachopoulos; L. Gracia-Marco; S. Arsenis; I. Athanailidis; D. Draganidis; A. Z. Jamurtas; C. A. Williams; I. G. Fatouros	2018	The trainability of adolescent soccer players to brief periodized complex training	International Journal of Sports Physiology and Performance	13	5	645-655			https://www.scopus.com/inward/record.uri?eid=2-s2.0-85047755943&doi=10.1123%2fijspp.2017-0763&partnerID=40&md5=ae43799c1b90415080a495eed9d038b9	10.1123/ijspp.2017-0763
Journal Article	A. Chatzinikolaou; K. Michaloglou; A. Avloniti; D. Leontsini; C. K. Deli; D. Vlachopoulos; L. Gracia-Marco; S. Arsenis; I. Athanailidis; D. Draganidis; A. Z. Jamurtas; C. A. Williams; I. G. Fatouros	2018	The Trainability of Adolescent Soccer Players to Brief Periodized Complex Training	International Journal of Sports Physiology & Performance	13	5	645-655	Human Kinetics Publishers, Inc.		https://search.ebscohost.com/login.aspx?direct=true&AuthType=sso&db=s3h&AN=129945804&site=ehost-live&scope=site&custid=s6636215	10.1123/ijspp.2017-0763	BODY composition_x000D_ SOCCER_x000D_ PLYOMETRICS_x000D_ PHYSICAL training & conditioning_x000D_ adolescence_x000D_ association soccer_x000D_ weight training	Purpose: To investigate the effect of a complex, short-term strength/power training protocol on performance and body composition of elite early adolescent soccer players. Methods: Twenty-two players (14-15 y) were randomly assigned to (1) an experimental group (N = 12; participated in a 5-wk training protocol with traditional multijoint power resistance exercises, Olympic-style lifts, plyometric …
Journal Article	A. Chatzinikolaou; K. Michaloglou; A. Avloniti; D. Leontsini; C. K. Deli; D. Vlachopoulos; L. Gracia-Marco; S. Arsenis; I. Athanailidis; D. Draganidis; A. Z. Jamurtas; C. A. Williams; I. G. Fatouros	2018	The Trainability of Adolescent Soccer Players to Brief Periodized Complex Training	International Journal of Sports Physiology and Performance	13	5	645-655			<Go to ISI>://WOS:000433614400015	10.1123/ijspp.2017-0763		Purpose: To investigate the effect of a complex, short-term strength/power training protocol on performance and body composition of elite early adolescent soccer players. Methods: Twenty-two players (14-15 y) were randomly assigned to (1) an experimental group (N = 12; participated in a 5-wk training protocol with traditional multijoint power resistance exercises, Olympic-style lifts, plyometric …																			128924629			EXERCISE physiology
Journal Article	M. S. Chelly; M. A. Ghenem; K. Abid; S. Hermassi; Z. Tabka; R. J. Shephard	2010	Effects of in-season short-term plyometric training program on leg power, jump-and sprint performance of soccer players	Journal of Strength and Conditioning Research	24	10	2670-2676			https://www.scopus.com/inward/record.uri?eid=2-s2.0-79952201951&doi=10.1519%2fJSC.0b013e3181e2728f&partnerID=40&md5=a34b793af93eecc6a91d1567aafeea48	10.1519/JSC.0b013e3181e2728f
Journal Article	M. S. Chelly; M. A. Ghenem; K. Abid; S. Hermassi; Z. Tabka; R. J. Shephard	2010	EFFECTS OF IN-SEASON SHORT-TERM PLYOMETRIC TRAINING PROGRAM ON LEG POWER, JUMP- AND SPRINT PERFORMANCE OF SOCCER PLAYERS	Journal of Strength and Conditioning Research	24	10	2670-2676			<Go to ISI>://WOS:000282481800013	10.1519/JSC.0b013e3181e2728f		Chelly, MS, Ghenem, MA, Abid, K, Hermassi, S, Tabka, Z, and Shephard, RJ. Effects of in-season short-term plyometric training program on leg power, jump-and sprint performance of soccer players. J Strength Cond Res 24(10): 2670-2676, 2010-Our hypothesis was that the addition of an 8-week lower limb plyometric training program (hurdle and depth jumping) to normal in-season conditioning would enhan…
Journal Article	L. Chen; Z. Huang; L. Xie; J. He; H. Ji; W. Huang; D. Li; Y. Zhou; J. Sun	2023	Maximizing plyometric training for adolescents: a meta-analysis of ground contact frequency and overall intervention time on jumping ability: a systematic review and meta-analysis	Scientific Reports	13	1				<Go to ISI>://WOS:001126964000015	10.1038/s41598-023-48274-3		Plyometric training boosts adolescents' jumping ability, crucial for athletic success and health. However, the best total ground contact frequency (TGCF) and overall intervention time (OIT) for these exercises remain unclear. This meta-analysis aims to identify optimal TGCF and OIT in plyometric training for adolescents, focusing on countermovement jump (CMJ) and squat jump (SJ) outcomes. This sy…
Journal Article	L. Chen; R. Yan; L. Xie; Z. Zhang; W. Zhang; H. Wang	2024	Maturation-specific enhancements in lower extremity explosive strength following plyometric training in adolescent soccer players: A systematic review and meta-analysis	Heliyon	10	12	e33063				10.1016/j.heliyon.2024.e33063	Explosive strength_x000D_ Maturation_x000D_ Plyometric training_x000D_ Soccer player_x000D_ University. If there are other authors, they declare that they have no known_x000D_ competing financial interests or personal relationships that could have appeared_x000D_ to influence the work reported in this paper.	BACKGROUND: For adolescent soccer players, good sprinting and jumping abilities are crucial for their athletic performance. The application of plyometric training on boosting explosive strength in adolescent soccer players is contingent upon the maturation phase, which can mediate the training-induced adaptations. PURPOSE: This systematic review and meta-analysis aim to explore the maturation eff…
Journal Article	L. Chen; R. Yan; L. Xie; Z. Zhang; W. Zhang; H. Wang	2024	Maturation-specific enhancements in lower extremity explosive strength following plyometric training in adolescent soccer players: A systematic review and meta-analysis	Heliyon	10	12				https://www.scopus.com/inward/record.uri?eid=2-s2.0-85196304729&doi=10.1016%2fj.heliyon.2024.e33063&partnerID=40&md5=51dae99ce7080dc51cd7f643047194b2	10.1016/j.heliyon.2024.e33063
Journal Article	L. Chen; R. Yan; L. Xie; Z. Zhang; W. Zhang; H. Wang	2024	Maturation-specific enhancements in lower extremity explosive strength following plyometric training in adolescent soccer players: A systematic review and meta-analysis	Heliyon	10	12				<Go to ISI>://WOS:001259996300001	10.1016/j.heliyon.2024.e33063		Background: For adolescent soccer players, good sprinting and jumping abilities are crucial for their athletic performance. The application of plyometric training on boosting explosive strength in adolescent soccer players is contingent upon the maturation phase, which can mediate the training-induced adaptations. Purpose: This systematic review and meta-analysis aim to explore the maturation eff…
Journal Article	Z. Chnini; A. Salem; K. Trabelsi; A. Ammar; N. Souissi; H. Chtourou	2024	Light load jump squat and plyometric training enhance jumping, sprinting, change of direction, and balance performance of male soccer players (U-19): a randomized controlled trial	J Sports Med Phys Fitness	64	8	719-727				10.23736/s0022-4707.24.15368-6	Humans_x000D_ Male_x000D_ *Soccer/physiology_x000D_ *Athletic Performance/physiology_x000D_ *Plyometric Exercise_x000D_ *Postural Balance/physiology_x000D_ Adolescent_x000D_ Resistance Training/methods_x000D_ Running/physiology_x000D_ Young Adult_x000D_ Muscle Strength/physiology	BACKGROUND: In sports science, optimizing athletic performance is pursued through an emerging approach that combined light-loaded squat (LLS) training and plyometric jump training (PJT), targeting strength, power, and neuromuscular adaptations, particularly beneficial for the dynamic demands of youth soccer. The aim of this study was to examine the effect of a combined LLS training and PJT progra…
Journal Article	Z. Chnini; A. Salem; K. Trabelsi; A. Ammar; N. Souissi; H. Chtourou	2024	Light load jump squat and plyometric training enhance jumping, sprinting, change of direction, and balance performance of male soccer players (U-19): a randomized controlled trial	The Journal of sports medicine and physical fitness	64	8	719-727			https://www.scopus.com/inward/record.uri?eid=2-s2.0-85199815710&doi=10.23736%2fS0022-4707.24.15368-6&partnerID=40&md5=bd5eaa7aa22963bd56b334bf22e7de54	10.23736/S0022-4707.24.15368-6
Journal Article	Z. Chnini; A. Salem; K. Trabelsi; A. Ammar; N. Souissi; H. Chtourou	2024	Light load jump squat and plyometric training enhance jumping, sprinting, change of direction, and balance performance of male soccer players (U-19): a randomized controlled trial	Journal of Sports Medicine and Physical Fitness						<Go to ISI>://WOS:001241611400001	10.23736/s0022-4707.24.15368-6		BACKGROUND: In sports science, optimizing athletic performance is pursued through an emerging approach that combined light -loaded squat (LLS) training and plyometric jump training (PJT), targeting strength, power, and neuromuscular adaptations, particularly beneficial for the dynamic demands of youth soccer. The aim of this study was to examine the effect of a combined LLS training and PJT progr…
Journal Article	M. Chtara; M. Rouissi; M. Haddad; H. Chtara; A. Chaalali; A. Owen; K. Chamari	2017	Specific physical trainability in elite young soccer players: efficiency over 6 weeks' in-season training	Biology of Sport	34	2	137-148			<Go to ISI>://WOS:000404728900006	10.5114/biolsport.2017.64587		The aim of the present study was to compare the effects of 3 training protocols (plyometric[PLYO], agility [AG], or repeated shuttle sprints [RS]) on physical performance in the same population of young soccer players. Forty-two youth-level male players (13.6 +/- 0.3-years; 1.65 +/- 0.07 m; 54.1 +/- 6.5 kg; body fat: 12.8 +/- 2.6%) participated in a short-term (6-week) randomized parallel fully c…
Journal Article	D. Clark; P. C. Goodwin	2020	Rehabilitation of Watson-Jones proximal tibial avulsion injury in elite academy level football: A report of two separate cases in one season	Physical Therapy in Sport	46		23-29			https://www.scopus.com/inward/record.uri?eid=2-s2.0-85089892565&doi=10.1016%2fj.ptsp.2020.07.001&partnerID=40&md5=63668bd4a66c5a93d59f8b632ed2dc6c	10.1016/j.ptsp.2020.07.001
Journal Article	E. C. Conchola; M. J. Hawkey; T. B. Palmer; G. M. Hester; R. E. Fiddler; D. B. Smith	2013	Effects of an Off-Season Training Program on Anaerobic Performance in Female Collegiate Soccer Players	Medicine and Science in Sports and Exercise	45	5	167-167			<Go to ISI>://WOS:000330469701208
Journal Article	M. Cossio-Bolaños; R. Vidal-Espinoza; C. U. Albornoz; D. L. Portella; S. Vega-Novoa; J. Mendez-Cornejo; J. F. Lopez; R. Gomez-Campos	2021	A systematic review of intervention programs that produced changes in speed and explosive strength in youth footballers	European Journal of Translational Myology	31	3				https://www.scopus.com/inward/record.uri?eid=2-s2.0-85116238242&doi=10.4081%2fejtm.2021.9692&partnerID=40&md5=5a9602391f9f37fb0d99a38f343c1d6f	10.4081/ejtm.2021.9692																					WOS:000437187000009				BACKGROUND: Deficits in postural control and skill performance are important intrinsic fall risk factors. Thus, the purpose of this study was to investigate the impact of trampoline plyometrics on postural control, and jumping height in prepubertal children. METHODS: Twenty-two school children were assigned to either a trampoline group (TPLG, N.=12, 7 girls and 5 boys, age = 9.30 +/- 0.55 years) …	Times Cited: 13
Journal Article	M. Cossio-Bolaños; R. Vidal-Espinoza; C. Urra Albornoz; D. Leite Portella; S. Vega-Novoa; J. Mendez-Cornejo; J. Fuentes Lopez; R. Gomez-Campos	2021	A systematic review of intervention programs that produced changes in speed and explosive strength in youth footballers	Eur J Transl Myol	31	3					10.4081/ejtm.2021.9692		A soccer player should possess a reasonable level of different skills and abilities, so the playing position, level of training, style of play, physical and physiological demands can influence his performance. The objective was to identify the intervention programs that have been applied in search of generating positive effects on explosive strength and speed in young soccer players, as well as t…
Journal Article	G. Daniel Barahona-Fuentes; Á. Huerta Ojeda; S. Galdames Maliqueo	2019	Influencia de la pliometría basada en un Entrenamiento Intervalado de Alta Intensidad sobre la altura de salto y pico de potencia en futbolistas Sub - 17	Educación Física y Ciencia	21	2	45302	Universidad Nacional de La Plata		https://search.ebscohost.com/login.aspx?direct=true&AuthType=sso&db=s3h&AN=139536856&site=ehost-live&scope=site&custid=s6636215	10.24215/23142561e080	Adolescents_x000D_ High-Intensity Interval Training_x000D_ Plyometric training_x000D_ Adolescentes_x000D_ Entrenamiento intervalado de alta intensidad_x000D_ Pliometría	Introduction: A plyometric training based on HIIT that would improve the strength parameters in lower limbs of teenager soccer players has never been completely studied before. Objective: To analyze the effect of a HIIT based plyometric exercise program on muscle strength in Under-17 male soccer players. Materials and methods: Twenty-four Under-17 male soccer players were divided into two groups …
Journal Article	M. J. Davies; B. Drury; R. Ramirez-Campillo; H. Chaabane; J. Moran	2021	Effect of Plyometric Training and Biological Maturation on Jump and Change of Direction Ability in Female Youth	Journal of Strength and Conditioning Research	35	10	2690-2697			<Go to ISI>://WOS:000711810100005	10.1519/jsc.0000000000003216		Davies, MJ, Drury, B, Ramirez-Campillo, R, Chaabane, H, and Moran, J. Effect of plyometric training and biological maturation on jump and change of direction ability in female youth. J Strength Cond Res 35(10): 2690-2697, 2021-Biological maturation has been shown to affect male youths' responses to plyometric training (PT). However, to date, no researcher has examined the effect of maturation on …																			WOS:000408495500032				Although plyometric training (PT) improves change of direction (COD) ability, the influence of age on COD gains after PT is unclear. Therefore, the aim of this systematic review was to identify the age-related pattern of improvement in COD ability after PT in youths. A computerized search within 6 databases was performed, selecting studies based on specific inclusion criteria: experimental trials…	Times Cited: 65
Journal Article	A. L. de Almeida Soares; T. J. Leonardi; R. S. Reverdito; C. E. Goncalves; R. R. Paes; H. M. Carvalho	2016	PERFORMANCE VARIABILITY IN LINE-DRILL TEST IN ADOLESCENT BASKETBALL PLAYERS	Revista Brasileira De Medicina Do Esporte	22	6	445-449			<Go to ISI>://WOS:000391687300003	10.1590/1517-869220162206157686		Introduction: The practice of basketball during adolescence increases the body size and functional performance. Basketball involves short-time maximum effort for changes of direction, which use anaerobic metabolism and agility. Objective: To examine the variation in performance in the Line-drill Test in adolescent basketball players (n=59, age 9-15 years) in relation to the stage of somatic matur…
Journal Article	M. de Hoyo; D. D. Cohen; B. Sanudo; L. Carrasco; A. Alvarez-Mesa; J. J. del Ojo; S. Dominguez-Cobo; V. Manas; C. Otero-Esquina	2016	Influence of football match time-motion parameters on recovery time course of muscle damage and jump ability	Journal of Sports Sciences	34	14	1363-1370			<Go to ISI>://WOS:000375042100011	10.1080/02640414.2016.1150603		We analysed the time course of recovery of creatine kinase (CK) and countermovement jump (CMJ) parameters after a football match, and correlations between changes in these variables and match time-motion parameters (GPS-accelerometry) in 15 U-19 elite male players. Plasma CK and CMJ height (CMJ(H)), average concentric force (CMJ(CON)) and average eccentric force (CMJ(ECC)) were assessed 2 h befor…
Journal Article	M. de Hoyo; D. D. Cohen; B. Sañudo; L. Carrasco; A. Álvarez-Mesa; J. J. del Ojo; S. Domínguez-Cobo; V. Mañas; C. Otero-Esquina	2016	Influence of football match time–motion parameters on recovery time course of muscle damage and jump ability	Journal of Sports Sciences	34	14	1363-1370			https://www.scopus.com/inward/record.uri?eid=2-s2.0-84961199013&doi=10.1080%2f02640414.2016.1150603&partnerID=40&md5=db08ce9179286075516eff80c3c28197	10.1080/02640414.2016.1150603																					WOS:000441658500003				The aim of this study was to investigate the effects of maturation on power and sprint performance adaptations following 6weeks of plyometric training in youth soccer players during pre-season. Sixty male soccer players were categorized into 3 maturity groups (Pre, Mid and Post peak height velocity [PHV]) and then randomly assigned to plyometric group and control group. Vertical jump, standing lo…	Times Cited: 58
Journal Article	M. de Hoyo; A. de la Torre; F. Pradas; B. Sanudo; L. Carrasco; J. Mateo-Cortes; S. Dominguez-Cobo; O. Fernandes; O. Gonzalo-Skok	2015	Effects of Eccentric Overload Bout on Change of Direction and Performance in Soccer Players	International Journal of Sports Medicine	36	4	308-314			<Go to ISI>://WOS:000351837700007	10.1055/s-0034-1395521		The aims of this study were to analyse the effects of eccentric overload training (EOT) on kinetic parameters during change of direction (COD) and performance related to sprinting and jumping abilities. 20 male soccer players performed 2 different protocols: 1) 5-min cycling warm-up and 2) 5-min cycling warm-up+YoYo half-squat exercise. The outcome measured included vertical ground reaction force…
Journal Article	M. De Hoyo; A. De La Torre; F. Pradas; B. Sañudo; L. Carrasco; J. Mateo-Cortes; S. Domínguez-Cobo; O. Fernandes; O. Gonzalo-Skok	2015	Effects of eccentric overload bout on change of direction and performance in soccer players	International Journal of Sports Medicine	36	4	308-314			https://www.scopus.com/inward/record.uri?eid=2-s2.0-84925881237&doi=10.1055%2fs-0034-1395521&partnerID=40&md5=5096fc2bd9153b91326183ffcab801f0	10.1055/s-0034-1395521
Journal Article	M. De Hoyo; O. Gonzalo-Skok; B. Sanudo; C. Carrascal; J. R. Plaza-Armas; F. Camacho-Candil; C. Otero-Esquina	2016	Comparative effects of in-season full-back squat, resisted sprint training, and plyometric training on explosive performance in U-19 elite soccer players	Journal of Strength and Conditioning Research	30	2	368-377			https://www.scopus.com/inward/record.uri?eid=2-s2.0-84957051948&doi=10.1519%2fJSC.0000000000001094&partnerID=40&md5=6b07ba59b288656acc72703ff1bc63d7	10.1519/JSC.0000000000001094																					29611771			Acceleration
Journal Article	M. de Hoyo; O. Gonzalo-Skok; B. Sanudo; C. Carrascal; J. R. Plaza-Armas; F. Camacho-Candil; C. Otero-Esquina	2016	COMPARATIVE EFFECTS OF IN-SEASON FULL-BACK SQUAT, RESISTED SPRINT TRAINING, AND PLYOMETRIC TRAINING ON EXPLOSIVE PERFORMANCE IN U-19 ELITE SOCCER PLAYERS	Journal of Strength and Conditioning Research	30	2	368-377			<Go to ISI>://WOS:000369524100010	10.1519/jsc.0000000000001094
Journal Article	M. de Hoyo; B. Sanudo; L. Carrasco; J. Mateo-Cortes; S. Dominguez-Cobo; O. Fernandes; J. J. Del Ojo; O. Gonzalo-Skok	2016	Effects of 10-week eccentric overload training on kinetic parameters during change of direction in football players	Journal of Sports Sciences	34	14	1380-1387			<Go to ISI>://WOS:000375042100013	10.1080/02640414.2016.1157624		The aim of the current study was to analyse the effect of 10-week eccentric overload training on kinetic parameters during change of direction (COD) in U-19 football players. The outcome measured included relative peak braking (rPB) and propulsive force (rPF), contact time (CT), time spent during braking (BT) and propulsive phase (PT), relative total (rTOT_IMP), braking (rB_IMP) and propulsive (r…
Journal Article	M. de Hoyo; B. Sañudo; L. Carrasco; J. Mateo-Cortes; S. Domínguez-Cobo; O. Fernandes; J. J. Del Ojo; O. Gonzalo-Skok	2016	Effects of 10-week eccentric overload training on kinetic parameters during change of direction in football players	Journal of Sports Sciences	34	14	1380-1387			https://www.scopus.com/inward/record.uri?eid=2-s2.0-84961200852&doi=10.1080%2f02640414.2016.1157624&partnerID=40&md5=c97fd11859f241dc863879d0076b876d	10.1080/02640414.2016.1157624
Journal Article	A. Dello Iacono; J. Padulo; A. Eliakim; R. Gottlieb; R. Bareli; Y. Meckel	2016	Post-activation potentiation effects on vertical and horizontal explosive performances of young handball and basketball athletes	Journal of Sports Medicine and Physical Fitness	56	12	1455-1464			<Go to ISI>://WOS:000401733300004			BACKGROUND: The present study was designed to compare the effects of post-activation potentiation (PAP) protocols on explosive activities of trained young athletes. METHODS: Twenty-six young team sport players (handball, N.=12; basketball, N.=14; mean age 15.4 +/- 0.3 years; mean height 169.5 +/- 6.4 cm; mean weight 61.4 +/- 7.6 kg; Tanner stages 3 and 4) performed seven countermovement jumps (CM…
Journal Article	N. Deng; K. G. Soh; B. Abdullah; D. Huang; W. Xiao; H. Liu	2023	Effects of plyometric training on technical skill performance among athletes: A systematic review and meta-analysis	Plos One	18	7				<Go to ISI>://WOS:001034815900018	10.1371/journal.pone.0288340		BackgroundThe literature has proven that plyometric training (PT) improves various physical performance outcomes in sports. Even though PT is one of the most often employed strength training methods, a thorough analysis of PT and how it affects technical skill performance in sports needs to be improved. MethodsThis study aimed to compile and synthesize the existing studies on the effects of PT on…
Journal Article	R. Di Giminiani; C. Visca	2017	Explosive strength and endurance adaptations in young elite soccer players during two soccer seasons	PLoS ONE	12	2				https://www.scopus.com/inward/record.uri?eid=2-s2.0-85012122658&doi=10.1371%2fjournal.pone.0171734&partnerID=40&md5=e4852a5822f8780a1d3252845fd620ce	10.1371/journal.pone.0171734
Journal Article	R. Di Giminiani; C. Visca	2017	Explosive strength and endurance adaptations in young elite soccer players during two soccer seasons	Plos One	12	2				<Go to ISI>://WOS:000394423800039	10.1371/journal.pone.0171734		The purpose of the present study was to investigate the explosive strength and endurance adaptations in young elite soccer players who underwent a supervised training program for a period of two years. Nineteen players, with seven years of training experience (age: 13.3 0.1 years; body weight: 57.9 4.9 kg; height: 168.9 4.7 cm; BMI: 20.1 1.1 kg/m(2)), voluntarily participated in the present study…
Journal Article	O. Diallo; E. Dore; P. Duche; E. Van Praagh	2001	Effects of plyometric training followed by a reduced training programme on physical performance in prepubescent soccer players	J Sports Med Phys Fitness	41	3	342-8					Adolescent_x000D_ Anthropometry_x000D_ Bicycling/physiology_x000D_ Child_x000D_ Humans_x000D_ Male_x000D_ *Physical Education and Training_x000D_ Physical Fitness_x000D_ Running/physiology_x000D_ Soccer/*physiology_x000D_ Statistics, Nonparametric	BACKGROUND: In adult population, stretch-shortening cycle exercise (plyometric exercise) is often used to improve leg muscle power and vertical jump performance. In children, limited information regarding this type of exercise is available. The purpose of this study was to examine the effectiveness of plyometric training and maintenance training on physical performances in prepubescent soccer pla…
Journal Article	O. Diallo; E. Dore; P. Duche; E. Van Praagh	2001	Effects of plyometric training followed by a reduced training programme on physical performance in prepubescent soccer players	Journal of Sports Medicine and Physical Fitness	41	3	342-348			https://www.scopus.com/inward/record.uri?eid=2-s2.0-0034757490&partnerID=40&md5=43e62a14e2cd15176167711c226b4609
Journal Article	O. Diallo; E. Dore; P. Duche; E. van Praagh	2001	Effects of plyometric training followed by a reduced training programme on physical performance in prepubescent soccer players	Journal of Sports Medicine & Physical Fitness	41	3	342-348		Italy	https://search.ebscohost.com/login.aspx?direct=true&AuthType=sso&db=s3h&AN=SPHS-794276&site=ehost-live&scope=site&custid=s6636215		SOCCER for children_x000D_ SOCCER_x000D_ PLYOMETRICS_x000D_ PUBERTY_x000D_ CHILDREN_x000D_ TEENAGERS_x000D_ BOYS_x000D_ EVALUATION_x000D_ TESTING_x000D_ FOOTBALL_x000D_ EFFET-DE-L-ENTRAINEMENT_x000D_ CONDITION-PHYSIQUE_x000D_ PLIOMETRIE_x000D_ PERFORMANCE_x000D_ PRE-ADOLESCENT_x000D_ METHODE-D-ENTRAINEMENT_x000D_ METHODE-D-OBSERVATION	In adult population, stretch-shortening cycle exercise (plyometric exercise) is often used to improve leg muscle power and vertical jump performance. In children, limited information regarding this type of exercise is available. The purpose of this study was to examine the effectiveness of plyometric training and maintenance training on physical performances in prepubescent soccer players. Twenty…
Journal Article	O. Diallo; E. Dore; P. Duche; E. Van Praagh	2001	Effects of plyometric training followed by a reduced training programme on physical performance in prepubescent soccer players	Journal of Sports Medicine and Physical Fitness	41	3	342-348			<Go to ISI>://WOS:000172103400010			Background. In adult population, stretch-shortening cycle exercise (plyometric exercise) is often used to improve leg muscle power and vertical jump performance. In children, limited information regarding this type of exercise is available. The purpose of this study was to examine the effectiveness of plyometric training and maintenance training on physical performances in prepubeseent soccer pla…
Journal Article	L. J. DiStefano; M. J. DiStefano; B. S. Frank; M. A. Clark; D. A. Padua	2013	COMPARISON OF INTEGRATED AND ISOLATED TRAINING ON PERFORMANCE MEASURES AND NEUROMUSCULAR CONTROL	Journal of Strength and Conditioning Research	27	4	1083-1090			<Go to ISI>://WOS:000316912400029	10.1519/JSC.0b013e318280d40b		DiStefano, LJ, DiStefano, MJ, Frank, BS, Clark, MA, and Padua, DA. Comparison of integrated and isolated training on performance measures and neuromuscular control. J Strength Cond Res 27(4): 1083-1090, 2013-Traditional weight training programs use an exercise prescription strategy that emphasizes improving muscle strength through resistance exercises. Other factors, such as stability, endurance,…
Journal Article	V. Drouzas; C. Katsikas; A. Zafeiridis; A. Z. Jamurtas; G. C. Bogdanis	2020	Unilateral Plyometric Training is Superior to Volume-Matched Bilateral Training for Improving Strength, Speed and Power of Lower Limbs in Preadolescent Soccer Athletes	J Hum Kinet	74		161-176				10.2478/hukin-2020-0022	performance_x000D_ single-leg training_x000D_ stretch-shortening cycle_x000D_ youth athletes	This study compared the effects of unilateral and bilateral plyometric training on strength, sprint performance and lower limb power. Sixty-eight preadolescent soccer athletes were randomly assigned to a unilateral plyometric training group (n=23), a bilateral plyometric training group (n=23) and a control group (n=22). Both plyometric training groups trained with equal volumes of unilateral or b…
Journal Article	V. Drouzas; C. Katsikas; A. Zafeiridis; A. Z. Jamurtas; G. C. Bogdanis	2020	Unilateral Plyometric Training is Superior to Volume-Matched Bilateral Training for Improving Strength, Speed and Power of Lower Limbs in Preadolescent Soccer Athletes	Journal of Human Kinetics	74	1	161-176			https://www.scopus.com/inward/record.uri?eid=2-s2.0-85096302675&doi=10.2478%2fhukin-2020-0022&partnerID=40&md5=0db6479c57e09d9a3e687f8e12274845	10.2478/hukin-2020-0022
Journal Article	V. Drouzas; C. Katsikas; A. Zafeiridis; A. Z. Jamurtas; G. C. Bogdanis	2020	Unilateral Plyometric Training is Superior to Volume-Matched Bilateral Training for Improving Strength, Speed and Power of Lower Limbs in Preadolescent Soccer Athletes	Journal of Human Kinetics	74	1	161-176			<Go to ISI>://WOS:000590446400014	10.2478/hukin-2020-0022		This study compared the effects of unilateral and bilateral plyometric training on strength, sprint performance and lower limb power. Sixty-eight preadolescent soccer athletes were randomly assigned to a unilateral plyometric training group (n=23), a bilateral plyometric training group (n=23) and a control group (n=22). Both plyometric training groups trained with equal volumes of unilateral or b…
Journal Article	R. Duffield; A. Murphy; A. Snape; G. M. Minett; M. Skein	2012	Post-match changes in neuromuscular function and the relationship to match demands in amateur rugby league matches	Journal of Science and Medicine in Sport	15	3	238-243			<Go to ISI>://WOS:000304796900010	10.1016/j.jsams.2011.10.003		Objectives: The current study investigated the change in neuromuscular contractile properties following competitive rugby league matches and the relationship with physical match demands. Design: Eleven trained, male rugby league players participated in 2-3 amateur, competitive matches (n=30). Methods: Prior to, immediately (within 15-min) and 2 h post-match, players performed repeated counter-mov…
Journal Article	E. Eskandarifard; R. Silva; H. Nobari; F. M. Clemente; J. Pérez-Gómez; A. J. Figueiredo	2022	Maturational effect on physical capacities and anabolic hormones in under-16 elite footballers: a cross-sectional study	Sport Sciences for Health	18	2	297-305			https://www.scopus.com/inward/record.uri?eid=2-s2.0-85121421521&doi=10.1007%2fs11332-021-00806-y&partnerID=40&md5=66fde579e2dec785d6c5774c804b3a19	10.1007/s11332-021-00806-y
Journal Article	S. J. Eustace; R. M. Page; M. Greig	2020	Angle-Specific Isokinetic Metrics Highlight Strength Training Needs of Elite Youth Soccer Players	J Strength Cond Res	34	11	3258-3265				10.1519/jsc.0000000000002612	Adolescent_x000D_ Adult_x000D_ Hamstring Muscles/*physiology_x000D_ Humans_x000D_ Knee Joint/physiology_x000D_ Male_x000D_ Muscle Contraction_x000D_ Muscle Strength_x000D_ Quadriceps Muscle/*physiology_x000D_ Range of Motion, Articular_x000D_ *Resistance Training_x000D_ Soccer/*physiology_x000D_ Torque_x000D_ Young Adult	Eustace, SJ, Page, RM, and Greig, M. angle specific isokinetic metrics highlight strength training needs of elite youth soccer players. J Strength Cond Res 34(11): 3258-3265, 2020-The purpose of this study was to assess traditional and angle-specific isokinetic strength of eccentric knee flexors (eccKFs) and concentric knee extensors (conKEs) between senior professional and youth soccer players. …
Journal Article	S. J. Eustace; R. M. Page; M. Greig	2020	Angle-Specific Isokinetic Metrics Highlight Strength Training Needs of Elite Youth Soccer Players	Journal of Strength and Conditioning Research	34	11	3258-3265			https://www.scopus.com/inward/record.uri?eid=2-s2.0-85094836810&doi=10.1519%2fJSC.0000000000002612&partnerID=40&md5=bf7df33f4e01b37761a229de6c82afe8	10.1519/JSC.0000000000002612
Journal Article	S. J. Eustace; R. M. Page; M. Greig	2020	Angle-Specific Isokinetic Metrics Highlight Strength Training Needs of Elite Youth Soccer Players	Journal of Strength and Conditioning Research	34	11	3258-3265			<Go to ISI>://WOS:000587812100030	10.1519/jsc.0000000000002612		Eustace, SJ, Page, RM, and Greig, M. angle specific isokinetic metrics highlight strength training needs of elite youth soccer players. J Strength Cond Res 34(11): 3258-3265, 2020-The purpose of this study was to assess traditional and angle-specific isokinetic strength of eccentric knee flexors (eccKFs) and concentric knee extensors (conKEs) between senior professional and youth soccer players. …
Journal Article	A. D. Faigenbaum; J. E. McFarland; F. B. Keiper; W. Tevlin; N. A. Ratamess; J. Kang; J. R. Hoffman	2007	Effects of a short-term plyometric and resistance training program on fitness performance in boys age 12 to 15 years	Journal of Sports Science and Medicine	6	4	519-525			<Go to ISI>://WOS:000252921300019			The purpose of this study was to compare the effects of a six week training period of combined plyometric and resistance training (PRT, n = 13) or resistance training alone (RT, n = 14) on fitness performance in boys (12-15 yr). The RT group performed static stretching exercises followed by resistance training whereas the PRT group performed plyometric exercises followed by the same resistance tr…
Journal Article	M. Falces-Prieto; E. Saez de Villarreal-Saez; J. Raya-Gonzalez; F. T. Gonzalez-Fernandez; F. M. Clemente; G. Badicu; E. Murawska-Cialowicz	2021	The Differentiate Effects of Resistance Training With or Without External Load on Young Soccer Players' Performance and Body Composition	Frontiers in Physiology	12					<Go to ISI>://WOS:000720325700001	10.3389/fphys.2021.771684		Purpose: The purpose of this study was to examine the effects of 15 weeks (2/week) of two different resistance training (RT) programs [the self-load group (SG) vs. the overload group (OG)] on selected measures of physical performance in young male soccer players.Methods: The countermovement jump (CMJ), aerobic endurance (VO2 max), and body composition [body mass (BM), height (H), body fat percent…
Journal Article	H. N. Falch; M. E. Haugen; E. L. Kristiansen; R. van den Tillaar	2022	Effect of Strength vs. Plyometric Training upon Change of Direction Performance in Young Female Handball Players	International Journal of Environmental Research and Public Health	19	11				https://www.scopus.com/inward/record.uri?eid=2-s2.0-85131463249&doi=10.3390%2fijerph19116946&partnerID=40&md5=e105666c06c2f75ce6ec991c454a51e4	10.3390/ijerph19116946
Journal Article	H. N. Falch; M. E. Haugen; E. L. Kristiansen; R. van den Tillaar	2022	Effect of Strength vs. Plyometric Training upon Change of Direction Performance in Young Female Handball Players	International Journal of Environmental Research and Public Health	19	11				<Go to ISI>://WOS:000809952100001	10.3390/ijerph19116946		The aim of the current study was to investigate the effect of six weeks of strength vs. plyometric training upon change of direction (COD) performance. A total of 21 young female handball players were randomly assigned to either a strength group: (n = 11, age: 17.5 +/- 2.3 years, height: 1.69 +/- 0.05 m, weight: 65.8 +/- 5.9 kg) training bilateral, unilateral and later squats; or a plyometric tra…
Journal Article	D. D. Ferley; S. Scholten; M. D. Vukovich	2020	Combined Sprint Interval, Plyometric, and Strength Training in Adolescent Soccer Players: Effects on Measures of Speed, Strength, Power, Change of Direction, and Anaerobic Capacity	J Strength Cond Res	34	4	957-968				10.1519/jsc.0000000000003476	Adolescent_x000D_ Athletic Performance/*physiology_x000D_ Exercise Test_x000D_ Humans_x000D_ Male_x000D_ Muscle Strength/physiology_x000D_ Oxygen Consumption/physiology_x000D_ Plyometric Exercise/*methods_x000D_ Resistance Training/*methods_x000D_ Running/physiology_x000D_ Soccer/*physiology	Ferley, DD, Scholten, S, and Vukovich, MD. Combined sprint interval, plyometric, and strength training in adolescent soccer players: effects on measures of speed, strength, power, change of direction, and anaerobic capacity. J Strength Cond Res 34(4): 957-968, 2020-During winter, many soccer players train indoors to improve the aerobic and anaerobic demands of their sport. Sprint interval trainin…
Journal Article	D. D. Ferley; S. Scholten; M. D. Vukovich	2020	Combined Sprint Interval, Plyometric, and Strength Training in Adolescent Soccer Players: Effects on Measures of Speed, Strength, Power, Change of Direction, and Anaerobic Capacity	Journal of Strength and Conditioning Research	34	4	957-968			https://www.scopus.com/inward/record.uri?eid=2-s2.0-85082342798&doi=10.1519%2fJSC.0000000000003476&partnerID=40&md5=77f3d0a9fc31b5e3fde9b0ff80108062	10.1519/JSC.0000000000003476
Journal Article	D. D. Ferley; S. Scholten; M. D. Vukovich	2020	Combined Sprint Interval, Plyometric, and Strength Training in Adolescent Soccer Players: Effects on Measures of Speed, Strength, Power, Change of Direction, and Anaerobic Capacity	Journal of Strength and Conditioning Research	34	4	957-968			<Go to ISI>://WOS:000524520500011	10.1519/jsc.0000000000003476		Ferley, DD, Scholten, S, and Vukovich, MD. Combined sprint interval, plyometric, and strength training in adolescent soccer players: effects on measures of speed, strength, power, change of direction, and anaerobic capacity. J Strength Cond Res 34(4): 957-968, 2020-During winter, many soccer players train indoors to improve the aerobic and anaerobic demands of their sport. Sprint interval trainin…
Journal Article	J. Fernandez-Fernandez; I. Martinez-Martin; V. Garcia-Tormo; J. Garcia-Lopez; M. Centeno-Esteban; L. A. Pereira; I. Loturco	2020	Age differences in selected measures of physical fitness in young handball players	Plos One	15	11				<Go to ISI>://WOS:000593948000069	10.1371/journal.pone.0242385		Objective The aims of the present study were: 1) to calculate the change of direction (COD) deficit (using a modified version of the 505 test and 10 m sprint time), and (2) to examine the differences in linear sprint, jump and COD performances, as well as COD deficit, between under-13 (U13) and under-15 (U15) male handball players. Methods One hundred and nineteen young male handball players (und…
Journal Article	G. Fiorilli; I. Mariano; E. Iuliano; A. Giombini; A. Ciccarelli; A. Buonsenso; G. Calcagno; A. Di Cagno	2020	Isoinertial eccentric-overload training in young soccer players: Effects on strength, sprint, change of direction, agility and soccer shooting precision	Journal of Sports Science and Medicine	19	1	213-223			https://www.scopus.com/inward/record.uri?eid=2-s2.0-85079848796&partnerID=40&md5=13aba5732e94c1c33a0c033c8c0f6cf2																											Export Date: 07 August 2024; Cited By: 66		https://www.scopus.com/inward/record.uri?eid=2-s2.0-85044731876&doi=10.1080%2f02640414.2018.1459151&partnerID=40&md5=9e402305f9fc7a383eed4f8594819ad3								Scopus
Journal Article	G. Fiorilli; I. Mariano; E. Iuliano; A. Giombini; A. Ciccarelli; A. Buonsenso; G. Calcagno; A. di Cagno	2020	Isoinertial Eccentric-Overload Training in Young Soccer Players: Effects on Strength, Sprint, Change of Direction, Agility and Soccer Shooting Precision	Journal of Sports Science and Medicine	19	1	213-223			<Go to ISI>://WOS:000516851900024			The isoinertial training method owes its efficacy to an accommodated resistance and optimal individualized eccentric overload. The aim of this study was to assess the effects of a 6-week isoinertial eccentric-overload training program - using a flywheel inertial device during the execution of specific soccer exercises - on explosive and reactive strength, sprint ability, change of direction (COD)…																			131209562			PHYSIOLOGICAL adaptation
Journal Article	R. T. Fonseca; J. B. P. de Castro; A. O. B. dos Santos; G. C. Lopes; R. de Alkmim Moreira Nunes; R. G. de Souza Vale	2020	Effects of plyometric training on vertical jump in soccer players between 15 and 18 years old: A systematic review	Retos		40	981-987			https://www.scopus.com/inward/record.uri?eid=2-s2.0-85097272410&doi=10.47197%2fRETOS.V0I39.82254&partnerID=40&md5=25f824d0b900e7599cb14a1ca51948ee	10.47197/RETOS.V0I39.82254
Journal Article	A. S. Fox; J. Bonacci; S. G. McLean; M. Spittle; N. Saunders	2014	What is Normal? Female Lower Limb Kinematic Profiles During Athletic Tasks Used to Examine Anterior Cruciate Ligament Injury Risk: A Systematic Review	Sports Medicine	44	6	815-832			<Go to ISI>://WOS:000344973500008	10.1007/s40279-014-0168-8		Background It has been proposed that the performance of athletic tasks where normal motion is exceeded has the potential to damage the anterior cruciate ligament (ACL). Determining the expected or 'normal' kinematic profile of athletic tasks commonly used to assess ACL injury risk can provide an evidence base for the identification of abnormal or anomalous task performances in a laboratory settin…
Journal Article	C. França; F. Martins; D. V. Martinho; A. Ihle; A. Marques; H. Sarmento; F. M. Clemente; K. Przednowek; P. Campos; É. R. Gouveia	2023	Bilateral Asymmetry and the Relationship Between Unilateral Isokinetic Strength and Balance Performance in Male Adolescent Football Players	Montenegrin Journal of Sports Science and Medicine	19	2	45360			https://www.scopus.com/inward/record.uri?eid=2-s2.0-85177605528&doi=10.26773%2fmjssm.230905&partnerID=40&md5=5c9a860427ef61c18e0f1116c0bcaa98	10.26773/mjssm.230905
Journal Article	F. Franco-Marquez; D. Rodriguez-Rosell; J. M. Gonzalez-Suarez; F. Pareja-Blanco; R. Mora-Custodio; J. M. Yanez-Garcia; J. Gonzalez-Badillo	2015	Effects of Combined Resistance Training and Plyometrics on Physical Performance in Young Soccer Players	International Journal of Sports Medicine	36	11	906-914			<Go to ISI>://WOS:000362400200007	10.1055/s-0035-1548890		This study aimed to determine the effects of combined resistance training and plyometrics on physical performance in under-15 soccer players. One team (n=20) followed a 6-week resistance training program combined with plyometrics plus a soccer training program (STG), whereas another team (n=18) followed only the soccer training (CG). Strength training consisted of full squats with low load (45-60…
Journal Article	F. Franco-Márquez; D. Rodríguez-Rosell; J. M. González-Suárez; F. Pareja-Blanco; R. Mora-Custodio; J. M. Yañez-García; J. J. González-Badillo	2015	Effects of Combined Resistance Training and Plyometrics on Physical Performance in Young Soccer Players	International Journal of Sports Medicine	36	11	906-914			https://www.scopus.com/inward/record.uri?eid=2-s2.0-84942901619&doi=10.1055%2fs-0035-1548890&partnerID=40&md5=7d5cec7aeb5fd2dfeae6e1fb58f1e935	10.1055/s-0035-1548890
Journal Article	D. P. Fransz; A. Huurnink; I. Kingma; V. A. de Boode; I. C. Heyligers; J. H. van Dieen	2018	Performance on a Single-Legged Drop-Jump Landing Test Is Related to Increased Risk of Lateral Ankle Sprains Among Male Elite Soccer Players: A 3-Year Prospective Cohort Study	American Journal of Sports Medicine	46	14	3454-3462			<Go to ISI>://WOS:000452315600017	10.1177/0363546518808027		Background: Soccer has a high injury rate, with lateral ankle sprains being a common injury. Therefore, an approach to prevent or at least reduce the occurrence is warranted. Injury prevention can be improved by identifying specific risk factors and individuals at risk. Purpose: To assess drop-jump landing performance as a potential predictor of lateral ankle sprain within 3-year follow-up. Study…
Journal Article	D. P. Fransz; A. Huurnink; I. Kingma; V. A. de Boode; I. C. Heyligers; J. H. van Dieën	2018	Performance on a Single-Legged Drop-Jump Landing Test Is Related to Increased Risk of Lateral Ankle Sprains Among Male Elite Soccer Players: A 3-Year Prospective Cohort Study	American Journal of Sports Medicine	46	14	3454-3462			https://www.scopus.com/inward/record.uri?eid=2-s2.0-85057549471&doi=10.1177%2f0363546518808027&partnerID=40&md5=3c8aba9dc117c42e9c5d0dbc4f17aa16	10.1177/0363546518808027
Journal Article	T. T. Freitas; I. Jeffreys; V. P. Reis; V. Fernandes; P. E. Alcaraz; L. A. Pereira; I. Loturco	2021	Multidirectional sprints in soccer: Are there connections between linear, curved, and change-of-direction speed performances?	Journal of Sports Medicine and Physical Fitness	61	2	212-217			https://www.scopus.com/inward/record.uri?eid=2-s2.0-85101527809&doi=10.23736%2fS0022-4707.20.11155-1&partnerID=40&md5=c23197eebd0cc5d4b75acee9e3a2b7e4	10.23736/S0022-4707.20.11155-1
Journal Article	T. T. Freitas; I. Jeffreys; V. P. Reis; V. Fernandes; P. E. Alcaraz; L. A. Pereira; I. Loturco	2021	Multidirectional sprints in soccer: are there connections between linear, curved, and change-of-direction speed performances?	Journal of Sports Medicine and Physical Fitness	61	2	212-217			<Go to ISI>://WOS:000625304700007	10.23736/s0022-4707.20.11155-1		BACKGROUND: The aim of this study was to investigate the relationships between linear sprint, curve sprint (CS) and change of direction (COD) abilities and vertical jump performance in elite young soccer players. METHODS: Twenty-nine players from the same soccer club participated in this study. On the same day, athletes performed countermovement jump (CMJ), 17-m linear sprint (with a 10-in split …
Journal Article	T. T. Freitas; L. A. Pereira; V. P. Reis; V. Fernandes; P. E. Alcaraz; P. H. S. M. Azevedo; I. Loturco	2021	Effects of a congested fixture period on speed and power performance of elite young soccer players	International Journal of Sports Physiology and Performance	16	8	1120-1126			https://www.scopus.com/inward/record.uri?eid=2-s2.0-85111989751&doi=10.1123%2fIJSPP.2020-0280&partnerID=40&md5=ad5f6a4b7a01a27d1d147f74a5818400	10.1123/IJSPP.2020-0280
Journal Article	T. T. Freitas; L. A. Pereira; V. P. Reis; V. Fernandes; P. E. Alcaraz; P. H. S. M. Azevedo; I. Loturco	2021	Effects of a Congested Fixture Period on Speed and Power Performance of Elite Young Soccer Players	International Journal of Sports Physiology and Performance	16	8	1120-1126			<Go to ISI>://WOS:000681364400009	10.1123/ijspp.2020-0280		Purpose: To investigate the effects of a match-congested period on straight and curve sprint performance, change of direction (COD) speed and deficit, vertical jumping ability, and half-squat (HS) mean propulsive power (MPP) output in young soccer players. Methods: A total of 15 under-20 elite male soccer players participated in 14 matches over 8 weeks. The following assessments were performed be…
Journal Article	F. Garcia-Pinillos; A. Martinez-Amat; F. Hita-Contreras; E. J. Martinez-Lopez; P. A. Latorre-Roman	2014	EFFECTS OF A CONTRAST TRAINING PROGRAM WITHOUT EXTERNAL LOAD ON VERTICAL JUMP, KICKING SPEED, SPRINT, AND AGILITY OF YOUNG SOCCER PLAYERS	Journal of Strength and Conditioning Research	28	9	2452-2460			<Go to ISI>://WOS:000341524200009	10.1519/jsc.0000000000000452		The purpose of this study was to determine the effects of a 12-week contrast training (CT) program (isometric + plyometric), with no external loads, on the vertical jump, kicking speed, sprinting, and agility skills of young soccer players. Thirty young soccer players (age, 15.9 +/- 1.43 years; weight, 65.4 +/- 10.84 kg; height, 171.0 +/- 0.06 cm) were randomized in a control group (n = 13) and a…
Journal Article	F. García-Pinillos; A. Martínez-Amat; F. Hita-Contreras; E. J. Martínez-López; P. A. Latorre-Román	2014	Effects of a contrast training program without external load on vertical jump, kicking speed, sprint, and agility of young soccer players	Journal of Strength and Conditioning Research	28	9	2452-2460			https://www.scopus.com/inward/record.uri?eid=2-s2.0-84920570123&doi=10.1519%2fJSC.0000000000000452&partnerID=40&md5=747433b25211c6df99f69ebcd966cb99	10.1519/JSC.0000000000000452
Journal Article	F. García-Pinillos; A. Ruiz-Ariza; A. V. Navarro-Martínez; P. A. Latorre-Román	2014	Performance analysis using vertical jump, agility, speed and kicking speed in young soccer players: Influence of age	Apunts Medicina de l'Esport	49	183	67-73			https://www.scopus.com/inward/record.uri?eid=2-s2.0-84909947880&doi=10.1016%2fj.apunts.2014.05.002&partnerID=40&md5=84e6eda9b52abb112381f2e560a4ea7d	10.1016/j.apunts.2014.05.002
Journal Article	J. Garrett; S. R. Graham; R. G. Eston; D. J. Burgess; L. J. Garrett; J. Jakeman; K. Norton	2019	A Novel Method of Assessment for Monitoring Neuromuscular Fatigue in Australian Rules Football Players	International Journal of Sports Physiology and Performance	14	5	598-605			<Go to ISI>://WOS:000466166300008	10.1123/ijspp.2018-0253		Purpose: To compare the sensitivity of a submaximal run test (SRT) with a countermovement-jump test (CMJ) to provide an alternative method of measuring neuromuscular fatigue (NMF) in high-performance sport. Methods: A total of 23 professional and semiprofessional Australian rules football players performed an SRT and CMJ test prematch and 48 and 96 h postmatch. Variables from accelerometers recor…																			WOS:000437161100002				BACKGROUND: The aim of the present study was to compare maximal-intensity exercise adaptations in young basketball players (who were strong individuals at baseline) participating in regular basketball training versus regular plus a volume-based plyometric training program in the pre-season period. METHODS: Young basketball players were recruited and assigned either to a plyometric with regular ba…	Times Cited: 29
Journal Article	T. I. Gee; P. Harsley; D. C. Bishop	2021	Effect of 10 Weeks of Complex Training on Speed and Power in Academy Soccer Players	Int J Sports Physiol Perform	16	8	1134–1139				10.1123/ijspp.2020-0139	*Athletic Performance_x000D_ Exercise Test_x000D_ Humans_x000D_ Muscle Strength_x000D_ *Plyometric Exercise_x000D_ *Running_x000D_ *Soccer_x000D_ postactivation performance enhancement_x000D_ resistance training_x000D_ sprint_x000D_ youth	PURPOSE: This study investigated the effects of complex-paired and reverse-contrast 10-week training programs on sprint, power, and change-of-direction speed performance of elite academy soccer players. METHODS: Seventeen elite academy soccer players each performed assessments of the 10- and 40-m sprint, Abalakov vertical jump, seated medicine-ball throw, and Arrowhead change-of-direction speed t…
Journal Article	T. I. Gee; P. Harsley; D. C. Bishop	2021	Effect of 10 weeks of complex training on speed and power in academy soccer players	International Journal of Sports Physiology and Performance	16	8	1134-1139			https://www.scopus.com/inward/record.uri?eid=2-s2.0-85112009237&doi=10.1123%2fIJSPP.2020-0139&partnerID=40&md5=263745d202ea7b166a9a14854c9e812d	10.1123/IJSPP.2020-0139
Journal Article	T. I. Gee; P. Harsley; D. C. Bishop	2021	Effect of 10 Weeks of Complex Training on Speed and Power in Academy Soccer Players	International Journal of Sports Physiology and Performance	16	8	1134-1139			<Go to ISI>://WOS:000681364400011	10.1123/ijspp.2020-0139		Purpose: This study investigated the effects of complex-paired and reverse-contrast 10-week training programs on sprint, power, and change-of-direction speed performance of elite academy soccer players. Methods: Seventeen elite academy soccer players each performed assessments of the 10- and 40-m sprint, Abalakov vertical jump, seated medicine-ball throw, and Arrowhead change-of-direction speed t…																			WOS:000437191500003				BACKGROUND : Parameters related to the anaerobic capacity and power may be important for the performance of many sports whose skills are related to high-intensity and short-duration efforts. Although plyometric training (PT) has been widely used in the regular strength and conditioning programs of young athletes, its effects on anaerobic performance are still controversial. Therefore, the purpose…	Times Cited: 10
Journal Article	R. G. Gheller; R. L. Kons; J. Dal Pupo; D. Detanico	2023	Effect of Vertical Jump and Sprint Training on Power and Speed Performance Transfer	Motor Control	27	2	373-401			<Go to ISI>://WOS:000928255800001	10.1123/mc.2022-0103		The aim of this systematic review was to investigate the effect of specific sprint and vertical jump training interventions on transfer of speed-power parameters. The data search was carried out in three electronic databases (PubMed, SCOPUS, and SPORTDiscus), and 28 articles were selected (13 on vertical jump training and 15 on sprint training). We followed the PRISMA criteria for the constructio…
Journal Article	J. R. Gonzalez; A. Caceres; E. Ferrer; L. Balague-Dobon; X. Escriba-Montagut; D. Sarrat-Gonzalez; G. Quintas; G. Rodas	2024	Predicting Injuries in Elite Female Football Players With Global-Positioning-System and Multiomics Data	International Journal of Sports Physiology and Performance	19	7	661-669			<Go to ISI>://WOS:001228347900001	10.1123/ijspp.2023-0184		Purpose: Injury prevention is a crucial aspect of sports, particularly in high-performance settings such as elite female football. This study aimed to develop an injury prediction model that incorporates clinical, Global-Positioning-System (GPS), and multiomics (genomics and metabolomics) data to better understand the factors associated with injury in elite female football players. Methods: We de…
Journal Article	U. Granacher; D. G. Behm	2023	Relevance and Effectiveness of Combined Resistance and Balance Training to Improve Balance and Muscular Fitness in Healthy Youth and Youth Athletes: A Scoping Review	Sports Med	53	2	349-370				10.1007/s40279-022-01789-7	Humans_x000D_ Male_x000D_ Adolescent_x000D_ Female_x000D_ Child_x000D_ Muscle Strength/physiology_x000D_ Exercise/physiology_x000D_ Exercise Therapy_x000D_ Athletes_x000D_ *Plyometric Exercise_x000D_ *Basketball_x000D_ Physical Fitness/physiology_x000D_ *Athletic Performance_x000D_ Randomized Controlled Trials as Topic	BACKGROUND: Balance and resistance training applied as single-mode interventions have proven to enhance measures of balance and/or muscular fitness in youth and youth athletes. Less is known on the effectiveness of combined or sequenced balance and resistance training in youth and youth athletes. OBJECTIVE: The objective of this scoping review was to describe the effects of concurrently performed…																			SCIELO:S2314-25612019000200080				Abstract Introduction: A plyometric training based on HIIT that would improve the strength parameters in lower limbs of teenager soccer players has never been completely studied before. Objective: To analyze the effect of a HIIT based plyometric exercise program on muscle strength in Under-17 male soccer players. Materials and methods: Twenty-four Under-17 male soccer players were divided into tw…	Times Cited: 3
Journal Article	U. Granacher; D. G. Behm	2023	Relevance and Effectiveness of Combined Resistance and Balance Training to Improve Balance and Muscular Fitness in Healthy Youth and Youth Athletes: A Scoping Review	Sports Medicine	53	2	349-370			https://www.scopus.com/inward/record.uri?eid=2-s2.0-85141991872&doi=10.1007%2fs40279-022-01789-7&partnerID=40&md5=32c487d253c95e3ff40611ff888f5945	10.1007/s40279-022-01789-7
Journal Article	U. Granacher; D. G. Behm	2023	Relevance and Effectiveness of Combined Resistance and Balance Training to Improve Balance and Muscular Fitness in Healthy Youth and Youth Athletes: A Scoping Review	Sports Medicine	53	2	349-370			https://search.ebscohost.com/login.aspx?direct=true&AuthType=sso&db=s3h&AN=161516791&site=ehost-live&scope=site&custid=s6636215	10.1007/s40279-022-01789-7	RESISTANCE training_x000D_ THERAPEUTICS_x000D_ POSTURAL balance_x000D_ PHYSICAL fitness_x000D_ ATHLETES_x000D_ MUSCLE strength_x000D_ MEDLINE_x000D_ PLYOMETRICS_x000D_ ONLINE information services_x000D_ SYSTEMATIC reviews_x000D_ RESEARCH funding_x000D_ COMBINED modality therapy_x000D_ LITERATURE reviews	Background: Balance and resistance training applied as single-mode interventions have proven to enhance measures of balance and/or muscular fitness in youth and youth athletes. Less is known on the effectiveness of combined or sequenced balance and resistance training in youth and youth athletes. Objective: The objective of this scoping review was to describe the effects of concurrently performed…
Journal Article	U. Granacher; D. G. Behm	2023	Relevance and Effectiveness of Combined Resistance and Balance Training to Improve Balance and Muscular Fitness in Healthy Youth and Youth Athletes: A Scoping Review	Sports Medicine	53	2	349-370			<Go to ISI>://WOS:000884154100002	10.1007/s40279-022-01789-7		Background Balance and resistance training applied as single-mode interventions have proven to enhance measures of balance and/or muscular fitness in youth and youth athletes. Less is known on the effectiveness of combined or sequenced balance and resistance training in youth and youth athletes. Objective The objective of this scoping review was to describe the effects of concurrently performed b…																								Export Date: 07 August 2024; Cited By: 4		https://www.scopus.com/inward/record.uri?eid=2-s2.0-85148773354&doi=10.1519%2fJSC.0000000000004307&partnerID=40&md5=03f7cd9148b87a945800bd4447a89c77								Scopus
Journal Article	U. Granacher; O. Prieske; M. Majewski; D. Buesch; T. Muehlbauer	2015	The Role of Instability with Plyometric Training in Sub-elite Adolescent Soccer Players	International Journal of Sports Medicine	36	5	386-394			<Go to ISI>://WOS:000353922000007	10.1055/s-0034-1395519		The purpose of this study was to investigate the effects of plyometric training on stable (SPT) vs. highly unstable surfaces (IPT) on athletic performance in adolescent soccer players. 24 male sub-elite soccer players (age: 15 +/- 1 years) were assigned to 2 groups performing plyometric training for 8 weeks (2 sessions/week, 90min each). The SPT group conducted plyometrics on stable and the IPT g…																			WOS:000948450600012				Barillas, SR, Oliver, JL, Lloyd, RS, and Pedley, J. Kinetic responses to external cues are specific to both the type of cue and type of exercise in adolescent athletes. J Strength Cond Res 37(3): 597-605, 2023-The purpose of this study was to examine how external cues influence kinetics during isometric and dynamic tasks in adolescent athletes. Fifteen adolescent male soccer players performed an …	Times Cited: 4
Journal Article	U. Granacher; O. Prieske; M. Majewski; D. Büsch; T. Muehlbauer	2015	The Role of Instability with Plyometric Training in Sub-elite Adolescent Soccer Players	Int J Sports Med	36	5	386-94				10.1055/s-0034-1395519	Adolescent_x000D_ Athletic Performance/*physiology_x000D_ Exercise Test/methods_x000D_ Humans_x000D_ Male_x000D_ Muscle Strength/physiology_x000D_ Plyometric Exercise/*methods_x000D_ Soccer/*physiology	The purpose of this study was to investigate the effects of plyometric training on stable (SPT) vs. highly unstable surfaces (IPT) on athletic performance in adolescent soccer players. 24 male sub-elite soccer players (age: 15±1 years) were assigned to 2 groups performing plyometric training for 8 weeks (2 sessions/week, 90 min each). The SPT group conducted plyometrics on stable and the IPT grou…
Journal Article	U. Granacher; O. Prieske; M. Majewski; D. Büsch; T. Muehlbauer	2015	The role of instability with plyometric training in sub-elite adolescent soccer players	International Journal of Sports Medicine	36	5	386-394			https://www.scopus.com/inward/record.uri?eid=2-s2.0-84946155212&doi=10.1055%2fs-0034-1395519&partnerID=40&md5=98fa7c7d36ce5a01d6f53eef7a362026	10.1055/s-0034-1395519
Journal Article	U. Granacher; O. Prieske; M. Majewski; D. Büsch; T. Muehlbauer	2015	The Role of Instability with Plyometric Training in Sub-elite Adolescent Soccer Players	International Journal of Sports Medicine	36	5	386-394			https://search.ebscohost.com/login.aspx?direct=true&AuthType=sso&db=s3h&AN=103137097&site=ehost-live&scope=site&custid=s6636215	10.1055/s-0034-1395519	BODY weight_x000D_ ECOLOGY_x000D_ POSTURAL balance_x000D_ JUMPING_x000D_ RUNNING_x000D_ SOCCER_x000D_ STATURE_x000D_ PLYOMETRICS_x000D_ PHYSICAL training & conditioning_x000D_ BODY mass index_x000D_ ANALYSIS of variance_x000D_ STATISTICS_x000D_ DATA analysis_x000D_ RANDOMIZED controlled trials_x000D_ REPEATED measures design_x000D_ DATA analysis software_x000D_ DESCRIPTIVE statistics_x000D_ agili…	The purpose of this study was to investigate the effects of plyometric training on stable (SPT) vs. highly unstable surfaces (IPT) on athletic performance in adolescent soccer players. 24 male sub-elite soccer players (age: 15± 1 years) were assigned to 2 groups performing plyometric training for 8 weeks (2 sessions/week, 90min each). The SPT group conducted plyometrics on stable and the IPT grou…																								Export Date: 07 August 2024; Cited By: 5		https://www.scopus.com/inward/record.uri?eid=2-s2.0-85103780142&doi=10.47197%2fRETOS.V41I0.85494&partnerID=40&md5=f5f621c3d0d8880645ed30a4025dabb4								Scopus
Journal Article	L. G. B. Guglielmetti; V. E. R. Salas; P. B. Jorge; F. R. Severino; A. Duarte; V. M. de Oliveira; R. D. P. L. Cury	2021	Prospective and Randomized Clinical Evaluation of Hamstring Versus Patellar Tendon Autograft for Anterior Cruciate Ligament Reconstruction in Soccer Players	Orthopaedic Journal of Sports Medicine	9	9				https://www.scopus.com/inward/record.uri?eid=2-s2.0-85115727672&doi=10.1177%2f23259671211028168&partnerID=40&md5=d9631a997937fdd27750ada7f7cd2617	10.1177/23259671211028168																					WOS:000294280200019				Batista, MAB, Roschel, H, Barroso, R, Ugrinowitsch, C, and Tricoli, V. Influence of strength training background on postactivation potentiation response. J Strength Cond Res 25(9): 2496-2502, 2011-The aim of this study was to evaluate the influence of the subjects' level of maximal dynamic strength and training background on postactivation potentiation (PAP). A group of 23 subjects, composed of p…	Times Cited: 35
Journal Article	L. GuiYang; W. XiaoShuang; X. Qi	2024	Microdosing Plyometric Training Enhances Jumping Performance, Reactive Strength Index, and Acceleration among Youth Soccer Players: A Randomized Controlled Study Design	Journal of Sports Science & Medicine	23	2	342-350	Hakan Gur, Journal of Sports Science & Medicine		https://search.ebscohost.com/login.aspx?direct=true&AuthType=sso&db=s3h&AN=178341047&site=ehost-live&scope=site&custid=s6636215	10.52082/jssm.2024.342	BIOMECHANICS_x000D_ EXERCISE physiology_x000D_ PLYOMETRICS_x000D_ SOCCER_x000D_ PHYSICAL training & conditioning_x000D_ MUSCLE strength_x000D_ ATHLETIC ability_x000D_ JUMPING_x000D_ BODY movement_x000D_ PHYSIOLOGICAL effects of acceleration_x000D_ SPRINTING_x000D_ STATISTICAL sampling_x000D_ RANDOMIZED controlled trials_x000D_ DESCRIPTIVE statistics_x000D_ COMPARATIVE studies_x000D_ athletic perf…	Microdosing can facilitate better accommodation to the training stimulus while aligning with the scheduling needs of teams. In this study, the effectiveness of microdosing exposure was investigated by comparing the effects of microdosing plyometric jump training (microPJT) with those of regular plyometric jump training (regPJT) and a control group not exposed to plyometric training. The compariso…
Journal Article	M. Hammami; N. Gaamouri; R. J. Shephard; M. S. Chelly	2019	EFFECTS OF CONTRAST STRENGTH VS. PLYOMETRIC TRAINING ON LOWER-LIMB EXPLOSIVE PERFORMANCE, ABILITY TO CHANGE DIRECTION AND NEUROMUSCULAR ADAPTATION IN SOCCER PLAYERS	Journal of Strength and Conditioning Research	33	8	2094-2103			https://www.scopus.com/inward/record.uri?eid=2-s2.0-85061427592&doi=10.1519%2fJSC.0000000000002425&partnerID=40&md5=8d6e367fbac8de293021f72870037212	10.1519/JSC.0000000000002425
Journal Article	M. Hammami; N. Gaamouri; R. J. Shephard; M. S. Chelly	2019	EFFECTS OF CONTRAST STRENGTH VS. PLYOMETRIC TRAINING ON LOWER-LIMB EXPLOSIVE PERFORMANCE, ABILITY TO CHANGE DIRECTION AND NEUROMUSCULAR ADAPTATION IN SOCCER PLAYERS	Journal of Strength and Conditioning Research	33	8	2094-2103			<Go to ISI>://WOS:000480708700009	10.1519/jsc.0000000000002425		The aim was to compare the effects of 2 differing 8-week in-season strength training programs (contrast strength training [CST] vs. plyometric training [PT]) on selected performance tests (5 and 40 m sprints, S 4 x 5 m change of direction test, squat jump [SJ] and countermovement jump [CMJ], leg peak power on a cycle-ergometer force-velocity test, 1 repetition maximal half-squat, and electromyogr…																			29176387			Acceleration
Journal Article	M. Hammami; N. Gaamouri; K. Suzuki; R. Aouadi; R. J. Shephard; M. S. Chelly	2020	Effects of unloaded vs. Ankle-loaded plyometric training on the physical fitness of U-17 male soccer players	International Journal of Environmental Research and Public Health	17	21	45309			https://www.scopus.com/inward/record.uri?eid=2-s2.0-85094192866&doi=10.3390%2fijerph17217877&partnerID=40&md5=c20ebbf2e02663cf250d513ac6d7f58c	10.3390/ijerph17217877
Journal Article	M. Hammami; N. Gaamouri; K. Suzuki; R. Aouadi; R. J. Shephard; M. S. Chelly	2020	Effects of Unloaded vs. Ankle-Loaded Plyometric Training on the Physical Fitness of U-17 Male Soccer Players	International Journal of Environmental Research and Public Health	17	21				<Go to ISI>://WOS:000589014300001	10.3390/ijerph17217877		The aim of this study was to compare the impact of two differing plyometric training programs (loaded plyometrics (with 2.5% of body mass placed above the ankle joint) vs. unloaded plyometrics), performed biweekly for 10 weeks, on the physical fitness of elite junior male soccer players. Participants aged 16.0 +/- 0.5 years were randomly assigned between unloaded plyometrics (UP; n = 12), loaded …
Journal Article	M. Hammami; Y. Negra; R. Aouadi; R. J. Shephard; M. S. Chelly	2016	Effects of an In-season Plyometric Training Program on Repeated Change of Direction and Sprint Performance in the Junior Soccer Player	Journal of Strength and Conditioning Research	30	12	3312-3320			https://www.scopus.com/inward/record.uri?eid=2-s2.0-85002541953&doi=10.1519%2fJSC.0000000000001470&partnerID=40&md5=76d1308749396b188dbd65992cc3aa70	10.1519/JSC.0000000000001470
Journal Article	M. Hammami; Y. Negra; R. Aouadi; R. J. Shephard; M. S. Chelly	2016	EFFECTS OF AN IN-SEASON PLYOMETRIC TRAINING PROGRAM ON REPEATED CHANGE OF DIRECTION AND SPRINT PERFORMANCE IN THE JUNIOR SOCCER PLAYER	Journal of Strength and Conditioning Research	30	12	3312-3320			<Go to ISI>://WOS:000389246700006	10.1519/jsc.0000000000001470		We aimed to determine the gains in explosive movements of male junior soccer players induced by incorporating an 8-week plyometric training program (PTP) into a standard soccer conditioning regimen 5 months after the beginning of the competitive season. Our hypothesis was that PTP would enhance explosive movements, and thus sprint running, repeated shuttle sprint ability (RSSA), agility and the a…
Journal Article	R. Hammami; U. Granacher; I. Makhlouf; D. G. Behm; A. Chaouachi	2016	Sequencing Effects of Balance and Plyometric Training on Physical Performance in Youth Soccer Athletes	J Strength Cond Res	30	12	3278-3289				10.1519/jsc.0000000000001425	Acceleration_x000D_ Adolescent_x000D_ Athletic Performance/*physiology_x000D_ Child_x000D_ Exercise Test_x000D_ Humans_x000D_ Male_x000D_ Muscle Strength_x000D_ Physical Conditioning, Human/*methods/physiology_x000D_ *Plyometric Exercise_x000D_ *Postural Balance_x000D_ Running/physiology_x000D_ Soccer/*physiology	Hammami, R, Granacher, U, Makhlouf, I, Behm, DG, and Chaouachi, A. Sequencing effects of balance and plyometric training on physical performance in youth soccer athletes. J Strength Cond Res 30(12): 3278-3289, 2016-Balance training may have a preconditioning effect on subsequent power training with youth. There are no studies examining whether the sequencing of balance and plyometric training has…
Journal Article	R. Hammami; U. Granacher; I. Makhlouf; D. G. Behm; A. Chaouachi	2016	Sequencing Effects of Balance and Plyometric Training on Physical Performance in Youth Soccer Athletes	Journal of Strength and Conditioning Research	30	12	3278-3289			https://www.scopus.com/inward/record.uri?eid=2-s2.0-85002955280&doi=10.1519%2fJSC.0000000000001425&partnerID=40&md5=c123f39d33f0593a836e320908407408	10.1519/JSC.0000000000001425
Journal Article	R. Hammami; U. Granacher; I. Makhlouf; D. G. Behm; A. Chaouachi	2016	SEQUENCING EFFECTS OF BALANCE AND PLYOMETRIC TRAINING ON PHYSICAL PERFORMANCE IN YOUTH SOCCER ATHLETES	Journal of Strength and Conditioning Research	30	12	3278-3289			<Go to ISI>://WOS:000389246700002	10.1519/jsc.0000000000001425		Balance training may have a preconditioning effect on subsequent power training with youth. There are no studies examining whether the sequencing of balance and plyometric training has additional training benefits. The objective was to examine the effect of sequencing balance and plyometric training on the performance of 12- to 13-year-old athletes. Twenty-four young elite soccer players trained …
Journal Article	R. Hammami; U. R. S. Granacher; I. Makhlouf; D. G. Behm; A. Chaouachi	2016	SEQUENCING EFFECTS OF BALANCE AND PLYOMETRIC TRAINING ON PHYSICAL PERFORMANCE IN YOUTH SOCCER ATHLETES	Journal of Strength & Conditioning Research	30	12	3278-3289			https://search.ebscohost.com/login.aspx?direct=true&AuthType=sso&db=s3h&AN=119962763&site=ehost-live&scope=site&custid=s6636215	10.1519/JSC.0000000000001425	PHYSIOLOGICAL effects of acceleration_x000D_ CHILDREN'S health_x000D_ POSTURAL balance_x000D_ EXERCISE physiology_x000D_ EXERCISE tests_x000D_ JUMPING_x000D_ MOTOR ability_x000D_ MUSCLE strength_x000D_ RUNNING_x000D_ SOCCER_x000D_ ADOLESCENT health_x000D_ THERAPEUTICS_x000D_ PLYOMETRICS_x000D_ PHYSICAL training & conditioning_x000D_ BODY movement_x000D_ ELITE athletes_x000D_ THROWING (Sports)_x00…	Balance training may have a preconditioning effect on subsequent power training with youth. There are no studies examining whether the sequencing of balance and plyometric training has additional training benefits. The objective was to examine the effect of sequencing balance and plyometric training on the performance of 1 2- to 13-year-old athletes. Twenty-four young elite soccer players trained…
Journal Article	R. Hammami; Y. Negra; A. Nebigh; R. Ramirez-Campillo; J. Moran; H. Chaabene	2023	Preseason Integrative Neuromuscular Training Improves Selected Measures of Physical Fitness in Highly Trained, Youth, Male Soccer Players	J Strength Cond Res	37	6	e384-e390				10.1519/jsc.0000000000004394	Humans_x000D_ Male_x000D_ Adolescent_x000D_ *Athletic Performance/physiology_x000D_ *Soccer/physiology_x000D_ *Running/physiology_x000D_ Physical Fitness/physiology_x000D_ Muscle Strength/physiology_x000D_ *Plyometric Exercise	Hammami, R, Negra, Y, Nebigh, A, Ramirez-Campillo, R, Moran, J, and Chaabene, H. Preseason integrative neuromuscular training improves selected measures of physical fitness in highly trained, youth, male soccer players. J Strength Cond Res 37(6): e384-e390, 2023-This study examined the effects of an 8-week integrative neuromuscular training (INT) program, including balance, strength, plyometric, …
Journal Article	R. Hammami; Y. Negra; A. Nebigh; R. Ramirez-Campillo; J. Moran; H. Chaabene	2023	Preseason Integrative Neuromuscular Training Improves Selected Measures of Physical Fitness in Highly Trained, Youth, Male Soccer Players	Journal of Strength and Conditioning Research	37	6	E384-E390			https://www.scopus.com/inward/record.uri?eid=2-s2.0-85160378248&doi=10.1519%2fJSC.0000000000004394&partnerID=40&md5=b72dc01cdb6aa5115392427b964c5f54	10.1519/JSC.0000000000004394
Journal Article	R. Hammami; Y. Negra; A. Nebigh; R. Ramirez-Campillo; J. Moran; H. Chaabene	2023	Preseason Integrative Neuromuscular Training Improves Selected Measures of Physical Fitness in Highly Trained, Youth, Male Soccer Players	Journal of Strength & Conditioning Research	37	6	e384-e390			https://search.ebscohost.com/login.aspx?direct=true&AuthType=sso&db=s3h&AN=169976985&site=ehost-live&scope=site&custid=s6636215	10.1519/jsc.0000000000004394	SOCCER_x000D_ POSTURAL balance_x000D_ EXERCISE physiology_x000D_ PHYSICAL fitness_x000D_ MUSCLE strength_x000D_ ATHLETIC ability_x000D_ ANALYSIS of variance_x000D_ NEURODEVELOPMENTAL treatment_x000D_ RANDOMIZED controlled trials_x000D_ PRE-tests & post-tests_x000D_ DESCRIPTIVE statistics_x000D_ STATISTICAL sampling_x000D_ football_x000D_ human physical conditioning_x000D_ resistance training_x000…	This study examined the effects of an 8-week integrative neuromuscular training (INT) program, including balance, strength, plyometric, and change of direction exercises, on measures of physical fitness in youth male soccer players. Twenty-four male soccer players participated in this study. They were randomly allocated into an INT (n = 12; age = 15.7 ± 0.6 years, body height = 179.75 ± 6.54 cm, …
Journal Article	R. Hammami; Y. Negra; A. Nebigh; R. Ramirez-Campillo; J. Moran; H. Chaabene	2023	Preseason Integrative Neuromuscular Training Improves Selected Measures of Physical Fitness in Highly Trained, Youth, Male Soccer Players	Journal of Strength and Conditioning Research	37	6	E384-E390			<Go to ISI>://WOS:000995733600004	10.1519/jsc.0000000000004394		Hammami, R, Negra, Y, Nebigh, A, Ramirez-Campillo, R, Moran, J, and Chaabene, H. Preseason integrative neuromuscular training improves selected measures of physical fitness in highly trained, youth, male soccer players. J Strength Cond Res 37(6): e384-e390, 2023-This study examined the effects of an 8-week integrative neuromuscular training (INT) program, including balance, strength, plyometric, …
Journal Article	J. R. Harry; L. A. Barker; J. A. Mercer; J. S. Dufek	2017	Vertical and Horizontal Impact Force Comparison during Jump Landings with and Without Rotation in NCAA Division i Male Soccer Players	Journal of Strength and Conditioning Research	31	7	1780-1786			https://www.scopus.com/inward/record.uri?eid=2-s2.0-85021769679&doi=10.1519%2fJSC.0000000000001650&partnerID=40&md5=c7dd69ca720bdc0b62cea0e1b880994a	10.1519/JSC.0000000000001650
Journal Article	J. R. Harry; L. A. Barker; J. A. Mercer; J. S. Dufek	2017	VERTICAL AND HORIZONTAL IMPACT FORCE COMPARISON DURING JUMP LANDINGS WITH AND WITHOUT ROTATION IN NCAA DIVISION I MALE SOCCER PLAYERS	Journal of Strength and Conditioning Research	31	7	1780-1786			<Go to ISI>://WOS:000404137500007	10.1519/jsc.0000000000001650		There is a wealth of research on impact force characteristics when landing from a jump. However, there are no data on impact forces during landing from a jump with an airborne rotation about the vertical axis. We examined impact force parameters in the vertical and horizontal axes during vertical jump (VJ) landings and VJ landings with a 180 degrees rotation (VJR). Twenty-four Division I male soc…
Journal Article	Y. H. Hernández P; J. M. García G	2015	EFECTOS DE UN ENTRENAMIENTO ESPECÍFICO DE POTENCIA APLICADO A FUTBOLISTAS JUVENILES PARA LA MEJORA DE LA POTENCIA EN EL SALTO	Revista Iberoamericana de Ciencias de la Actividad Física y el Deporte	4	1	28-41	Revista Iberoamericana de Ciencias de la Actividad Física y el Deporte		https://search.ebscohost.com/login.aspx?direct=true&AuthType=sso&db=s3h&AN=103128728&site=ehost-live&scope=site&custid=s6636215	10.24310/riccafd.2015.v4i1.6162	Associated training_x000D_ Jumping ability_x000D_ Optimal weight_x000D_ Power_x000D_ Soccer_x000D_ Capacidad De Salto_x000D_ Entrenamiento Asociado_x000D_ Futbol_x000D_ Peso Óptimo_x000D_ Potencia	The aim of this study was: a) verify the effects of power specific training on jumping power in young soccer players b) to ascertain whether the association of work with loads and plyometrics are suitable for the power jump. For this purpose, recruited at 40 Spanish youth soccerplayers with a mean age (17.29 ± 0791) belonging to the categories autonomica and preferente. Two groups, one experiment…
Journal Article	S. Hernandez; R. Ramirez-Campillo; C. Alvarez; J. Sanchez-Sanchez; J. Moran; L. A. Pereira; I. Loturco	2018	Effects of Plyometric Training on Neuromuscular Performance in Youth Basketball Players: A Pilot Study on the Influence of Drill Randomization	Journal of Sports Science and Medicine	17	3	372-378			<Go to ISI>://WOS:000441564200005			The aim of this single-blind randomized controlled trial was to compare the effects of plyometric jump training (PJT), with (RG) and without (NRG) between-session drill randomization, on performance measures (i.e., jumping and sprinting abilities, change of direction speed, and technical performance) in youth male basketball players (age, 10.2 +/- 1.7 years), assigned to either the NRG (n = 7), R…
Journal Article	Y. H. Hernández; J. M. García	2012	EFECTOS DE UN ENTRENAMIENTO ESPECÍFICO DE POTENCIA APLICADO A FUTBOLISTAS JUVENILES PARA LA MEJORA DE LA VELOCIDAD LINEAL	Motricidad: European Journal of Human Movement	28		125-144	Asociacion Espanola de Ciencias del Deporte		https://search.ebscohost.com/login.aspx?direct=true&AuthType=sso&db=s3h&AN=89039939&site=ehost-live&scope=site&custid=s6636215		TRAINING of soccer players_x000D_ ATHLETE training_x000D_ JUMPING_x000D_ SPORTS_x000D_ TRAINING of football players_x000D_ line speed with change of address_x000D_ optimal weight_x000D_ power_x000D_ soccer_x000D_ speed_x000D_ fútbol_x000D_ fuerza_x000D_ peso óptimo_x000D_ potencia_x000D_ velocidad lineal	The aim of this study was, check that has effects on the lineal speed of power specific training comprised of the association work with individual loads and plyometric jumps when applied in young soccer players. For this purpose, recruited 40 young Spanish players with an average age (17.29 ± 0791) belonging to the categories autonomica and preferente. Two groups, one experimental group GEX (P + …
Journal Article	Y. H. Hernández; J. M. García	2013	EFECTOS DE UN ENTRENAMIENTO ESPECÍFICO DE POTENCIA APLICADO A FUTBOLISTAS JUVENILES PARA LA MEJORA DE LA VELOCIDAD CON CAMBIO DE DIRECCIÓN	Motricidad: European Journal of Human Movement	31		17-36	Asociacion Espanola de Ciencias del Deporte		https://search.ebscohost.com/login.aspx?direct=true&AuthType=sso&db=s3h&AN=95041453&site=ehost-live&scope=site&custid=s6636215		SOCCER training_x000D_ SOCCER players_x000D_ PLYOMETRICS_x000D_ PHYSICAL training & conditioning_x000D_ JUMPING_x000D_ optimal weight_x000D_ soccer-average power - speed with change of direction_x000D_ fútbol-potencia media - velocidad con cambio de dirección_x000D_ peso óptimo	The aim of this study was, check that changes occur on the rate change of direction to apply specific training young players power association composed of individual work loads and jumps plyometrics,, for which you recruit players to forty Spanish youth with a mean age (17.29 ± 0.791) in the categories preferente and autonomica. Two groups, one experimental group GEX (P+F) associated special trai…
Journal Article	J. Hernandez-Martinez; R. Ramirez-Campillo; T. Vera-Assaoka; M. Castillo-Cerda; B. Carter-Truillier; T. Herrera-Valenzuela; A. Lopez-Fuenzalida; H. Nobari; P. Valdes-Badilla	2023	Warm-up stretching exercises and physical performance of youth soccer players	Frontiers in Physiology	14					<Go to ISI>://WOS:000941334500001	10.3389/fphys.2023.1127669		This study aims to compare the effects of standard warm-up versus warm-up using stretching exercises on the physical performance of male youth soccer players. Eighty-five male soccer players (age: 10.3 +/- 4.3 years; body mass index: 19.8 +/- 4.3 kg/m2) were assessed for countermovement jump height (CMJ, cm), 10 m, 20 m and 30 m running sprint speed (s) and ball kicking speed (km/h) for the domin…
Journal Article	J. Hernandez-Martinez; R. Ramirez-Campillo; T. Vera-Assaoka; M. Castillo-Cerda; B. Carter-Truillier; T. Herrera-Valenzuela; A. López-Fuenzalida; H. Nobari; P. Valdés-Badilla	2023	Warm-up stretching exercises and physical performance of youth soccer players	Front Physiol	14		1127669				10.3389/fphys.2023.1127669	adolescent development_x000D_ muscle strength_x000D_ muscle stretching exercises_x000D_ plyometric exercise_x000D_ team sport_x000D_ commercial or financial relationships that could be construed as a potential_x000D_ conflict of interest.	This study aims to compare the effects of standard warm-up versus warm-up using stretching exercises on the physical performance of male youth soccer players. Eighty-five male soccer players (age: 10.3 ± 4.3 years; body mass index: 19.8 ± 4.3 kg/m(2)) were assessed for countermovement jump height (CMJ, cm), 10 m, 20 m and 30 m running sprint speed (s) and ball kicking speed (km/h) for the dominan…
Journal Article	J. Hernandez-Martinez; R. Ramirez-Campillo; T. Vera-Assaoka; M. Castillo-Cerda; B. Carter-Truillier; T. Herrera-Valenzuela; A. López-Fuenzalida; H. Nobari; P. Valdés-Badilla	2023	Warm-up stretching exercises and physical performance of youth soccer players	Frontiers in Physiology	14					https://www.scopus.com/inward/record.uri?eid=2-s2.0-85149855105&doi=10.3389%2ffphys.2023.1127669&partnerID=40&md5=2a00b09b357995586bf2f3683f9ec41c	10.3389/fphys.2023.1127669
Book	P. A. Hewitt	2014	The Use of GPS Technology to Quantify the Game Demands of Elite Youth Soccer: Implications for Training Design							<Go to ISI>://PQDT:68009750
Journal Article	W. G. Hopkins	2021	Athlete Monitoring and Much More at the Virtual 26th Annual Meeting of the European College of Sport Science	Sportscience	25		17-27	Sportscience		https://search.ebscohost.com/login.aspx?direct=true&AuthType=sso&db=s3h&AN=154656781&site=ehost-live&scope=site&custid=s6636215		ELITE athletes_x000D_ ERGOGENIC aids_x000D_ SPORTS sciences_x000D_ competition_x000D_ injury_x000D_ monitoring_x000D_ nutrition_x000D_ performance_x000D_ talent identification_x000D_ technology_x000D_ tests_x000D_ training	The outstanding feature of this virtual conference is the ability to view all presentations at your convenience and pace. The Wow! Factor: the four best presentations. Accessing Abstracts and Videos: links to the conference program and registration. Acute Effects: beat the heat; mental fatigue; ischemic preconditioning; running style; warm-up; post-activation potentiation; foam rolling and stretc…
Journal Article	S. A. Hosseini Kakhak; M. Kianigul; A. H. Haghighi; M. J. Nooghabi; B. R. Scott	2022	Performing Soccer-Specific Training With Blood Flow Restriction Enhances Physical Capacities in Youth Soccer Players	J Strength Cond Res	36	7	1972-1977				10.1519/jsc.0000000000003737	Adolescent_x000D_ Athletes_x000D_ *Athletic Performance/physiology_x000D_ Hemodynamics_x000D_ Humans_x000D_ Muscle Strength_x000D_ *Running/physiology_x000D_ *Soccer/physiology	Hosseini Kakhak, SA, Kianigul, M, Haghighi, AH, Nooghabi, MJ, and Scott, BR. Performing soccer-specific training with blood flow restriction enhances physical capacities in youth soccer players. J Strength Cond Res 36(7): 1972-1977, 2022-This study investigated the effect of soccer training with blood flow restriction (BFR) on physical performance in youth athletes. Nineteen semiprofessional socc…
Journal Article	S. A. Hosseini Kakhak; M. Kianigul; A. H. Haghighi; M. J. Nooghabi; B. R. Scott	2022	Performing Soccer-Specific Training With Blood Flow Restriction Enhances Physical Capacities in Youth Soccer Players	Journal of Strength and Conditioning Research	36	7	1972-1977			https://www.scopus.com/inward/record.uri?eid=2-s2.0-85105042933&doi=10.1519%2fJSC.0000000000003737&partnerID=40&md5=c43a425b6abd9f6e1856a4bb7dc1385b	10.1519/JSC.0000000000003737																										Export Date: 07 August 2024; Cited By: 85		https://www.scopus.com/inward/record.uri?eid=2-s2.0-85049256287&doi=10.1519%2fJSC.0000000000002371&partnerID=40&md5=524773306928f94cbdbaf77ade314cee								Scopus
Journal Article	S. A. Hosseini Kakhak; M. Kianigul; A.-H. Haghighi; M. J. Nooghabi; B. R. Scott	2022	Performing Soccer-Specific Training With Blood Flow Restriction Enhances Physical Capacities in Youth Soccer Players	Journal of Strength & Conditioning Research	36	7	1972-1977			https://search.ebscohost.com/login.aspx?direct=true&AuthType=sso&db=s3h&AN=157582940&site=ehost-live&scope=site&custid=s6636215	10.1519/JSC.0000000000003737	SOCCER_x000D_ RUNNING_x000D_ TEAM sports_x000D_ PHYSICAL training & conditioning_x000D_ EXERCISE physiology_x000D_ PHYSICAL fitness_x000D_ LEG_x000D_ BODY movement_x000D_ MUSCLE strength_x000D_ ATHLETIC ability_x000D_ PLYOMETRICS_x000D_ JUMPING_x000D_ SPRINTING_x000D_ BLOOD flow restriction training_x000D_ COMPARATIVE studies_x000D_ DESCRIPTIVE statistics_x000D_ cardiovascular fitness_x000D_ KAAT…	Hosseini Kakhak, SA, Kianigul, M, Haghighi, AH, Nooghabi, MJ, and Scott, BR. Performing soccer-specific training with blood flow restriction enhances physical capacities in youth soccer players. J Strength Cond Res 36(7): 1972–1977, 2022—This study investigated the effect of soccer training with blood flow restriction (BFR) on physical performance in youth athletes. Nineteen semiprofessional socc…																			127731856			ATHLETIC ability
Journal Article	S. A. Hosseini Kakhak; M. Kianigul; A.-H. Haghighi; M. J. Nooghabi; B. R. Scott	2022	Performing Soccer-Specific Training With Blood Flow Restriction Enhances Physical Capacities in Youth Soccer Players	Journal of Strength and Conditioning Research	36	7	1972-1977			<Go to ISI>://WOS:000814293900032	10.1519/jsc.0000000000003737		Hosseini Kakhak, SA, Kianigul, M, Haghighi, AH, Nooghabi, MJ, and Scott, BR. Performing soccer-specific training with blood flow restriction enhances physical capacities in youth soccer players. J Strength Cond Res 36(7): 1972-1977, 2022-This study investigated the effect of soccer training with blood flow restriction (BFR) on physical performance in youth athletes. Nineteen semiprofessional socc…
Journal Article	K. C. Howell	2013	Training for landing and cutting stability in young female basketball and soccer players	Strength and Conditioning Journal	35	2	66-78			https://www.scopus.com/inward/record.uri?eid=2-s2.0-84877994385&doi=10.1519%2fSSC.0b013e31828b9a23&partnerID=40&md5=4ddb30caf11feae0597d46ba760ff8b7	10.1519/SSC.0b013e31828b9a23
Journal Article	K. C. Howell	2013	Training for Landing and Cutting Stability in Young Female Basketball and Soccer Players	Strength and Conditioning Journal	35	2	66-78			<Go to ISI>://WOS:000316946300013	10.1519/SSC.0b013e31828b9a23		Anterior cruciate ligament (ACL) injuries in female athletes often are not a result of physical contact, rather injuries tend to occur during landing, cutting, or pivoting to change direction or speed. Female basketball and soccer athletes tend to exhibit biomechanical and neuromuscular patterns during these maneuvers, which contribute to their higher incidence of ACL injuries among female and ma…
Journal Article	K. Idrizovic; B. Gjinovci; D. Sekulic; O. Uljevic; P. V. Joao; M. Spasic; T. Sattler	2018	The Effects of 3-Month Skill-Based and Plyometric Conditioning on Fitness Parameters in Junior Female Volleyball Players	Pediatric Exercise Science	30	3	353-363			<Go to ISI>://WOS:000438386000005	10.1123/pes.2017-0178		Purpose: This study compared the effects of skill-based and plyometric conditioning (both performed in addition to regular volleyball training twice a week for 12 wk) on fitness parameters in female junior volleyball players. Methods: The participants [n = 47; age: 16.6 (0.6) y; mass: 59.4 (8.1) kg; height: 175.1 (3.0) cm] were randomized into a plyometric (n = 13), a skill-based (n = 17), and a …
Journal Article	A. Imai; K. Kaneoka; Y. Okubo; H. Shiraki	2015	Immediate Effects of Different Trunk Exercise Programs on Jump Performance	International Journal of Sports Medicine	37	3	197-201			https://www.scopus.com/inward/record.uri?eid=2-s2.0-84949844763&doi=10.1055%2fs-0035-1559714&partnerID=40&md5=a17a64c5e5bf1a9d92974b18919c3f1c	10.1055/s-0035-1559714
Journal Article	A. Imai; K. Kaneoka; Y. Okubo; H. Shiraki	2016	Immediate Effects of Different Trunk Exercise Programs on Jump Performance	International Journal of Sports Medicine	37	3	197-201			<Go to ISI>://WOS:000372810000003	10.1055/s-0035-1559714		The aim of this study was to investigate the immediate effects of trunk stabilization exercise (SE) and conventional trunk exercise (CE) programs on jump performance. 13 adolescent male soccer players performed 2 kinds of jump testing before and immediate after 3 experimental conditions: SE, CE, and non-exercise (NE). The SE program consisted of the elbow-toe, hand-knee, and back bridge, and the …
Journal Article	G. Ioannou; E. Kanioris; M.-E. Nikolaidou	2024	Effect of a Short-Term Combined Balance and Multidirectional Plyometric Training on Postural Balance and Explosive Performance in U-13 Male and Female Soccer Athletes	Applied Sciences-Basel	14	10				<Go to ISI>://WOS:001233066800001	10.3390/app14104141		This study's aim is to examine the effect of a combined balance and multidirectional plyometric training intervention on postural balance ability and lower limb explosive performance in U-13 male and female soccer athletes. Twenty pre-adolescent (age: 12.6 +/- 1.6 years) soccer athletes followed a 6-week training intervention combining balance exercises, dynamic stabilization tasks and multidirec…
Journal Article	G. Ioannou; E. Kanioris; M. E. Nikolaidou	2024	Effect of a Short-Term Combined Balance and Multidirectional Plyometric Training on Postural Balance and Explosive Performance in U-13 Male and Female Soccer Athletes	Applied Sciences (Switzerland)	14	10				https://www.scopus.com/inward/record.uri?eid=2-s2.0-85194136785&doi=10.3390%2fapp14104141&partnerID=40&md5=d43c6bb22440710fee591b089abb32a7	10.3390/app14104141
Journal Article	S. Ita; T. S. Guntoro	2018	The effect of plyometric and resistance training on muscle power, strength, and speed in young adolescent soccer players	Indian Journal of Public Health Research and Development	9	8	1450-1455			https://www.scopus.com/inward/record.uri?eid=2-s2.0-85053752409&doi=10.5958%2f0976-5506.2018.00936.1&partnerID=40&md5=48396528df260d86690e31cb09a7e3d3	10.5958/0976-5506.2018.00936.1
Book	K. R. Jackson	2009	The effect of different exercise training interventions on lower extremity biomechanics and quality of movement in high school female athletes							<Go to ISI>://PQDT:55771682
Journal Article	D. A. R. Jaimes; J. L. Petro; D. A. Bonilla; J. G. Cardenas; A. O. Duarte; D. Contreras	2022	Effects of three 8-week strength training programs on jump, speed and agility performance in prepubertal children	Isokinetics and Exercise Science	30	2	157-166			<Go to ISI>://WOS:000783714000008	10.3233/ies-210117		BACKGROUND: Supervised strength training has been shown to promote physiological adaptations in children and youth that can be beneficial to the process of physical growth and developed, and general health status. METHODS: Sixty-three children (9.2 +/- 0.5 years old) were randomly assigned to training groups: multi jumps (MJ) (n = 20), sled towing (ST) (n = 21), or uphill running (UR) (n = 22). T…
Journal Article	N. M. J. Jeras; T. J. H. Bovend’Eerdt; C. McCrum	2020	Biomechanical mechanisms of jumping performance in youth elite female soccer players	Journal of Sports Sciences	38	45608	1335-1341			https://www.scopus.com/inward/record.uri?eid=2-s2.0-85074021466&doi=10.1080%2f02640414.2019.1674526&partnerID=40&md5=23cb9f3c93b90d404ea794ef6749e539	10.1080/02640414.2019.1674526
Journal Article	N. M. J. Jeras; T. J. H. Bovend'Eerdt; C. McCrum	2020	Biomechanical mechanisms of jumping performance in youth elite female soccer players	J Sports Sci	38	45608	1335-1341				10.1080/02640414.2019.1674526	Adolescent_x000D_ Age Factors_x000D_ Athletic Performance/*psychology_x000D_ Biomechanical Phenomena_x000D_ Child_x000D_ Exercise Test/methods_x000D_ Female_x000D_ Humans_x000D_ Motor Skills/*physiology_x000D_ Muscle Strength/physiology_x000D_ Plyometric Exercise_x000D_ Retrospective Studies_x000D_ Soccer/*physiology_x000D_ Young Adult_x000D_ Countermovement jump_x000D_ football_x000D_ sports per…	We aimed to determine key biomechanical parameters explaining age-related jumping performance differences in youth elite female soccer players. Multiple biomechanical parameters from countermovement (CMJ) squat (SJ) and drop (DJ) jump testing of elite female soccer players (n = 60) within the same national training centre were analysed across ages 9-11y, 12-14y and 15-19y. Effects of age group an…
Journal Article	N. M. J. Jeras; T. J. H. Bovend'Eerdt; C. McCrum	2020	Biomechanical mechanisms of jumping performance in youth elite female soccer players	Journal of Sports Sciences	38	45608	1335-1341			<Go to ISI>://WOS:000488410800001	10.1080/02640414.2019.1674526		We aimed to determine key biomechanical parameters explaining age-related jumping performance differences in youth elite female soccer players. Multiple biomechanical parameters from countermovement (CMJ) squat (SJ) and drop (DJ) jump testing of elite female soccer players (n?=?60) within the same national training centre were analysed across ages 9-11y, 12-14y and 15-19y. Effects of age group an…																			WOS:000428745500001				Soccer players perform approximately 1,350 activities (every 4-6 seconds), such as accelerations/decelerations and changes of direction (CODs) during matches. It is well established that COD and plyometric training have a positive impact on fitness parameters in football players. This study analyzed the effect of a complex COD and plyometric protocol (CODJ-G) compared with an isolated COD protoco…	Times Cited: 71
Journal Article	M. C. Jlid; J. Coquart; N. Maffulli; T. Paillard; G. N. Bisciotti; K. Chamari	2020	Effects of in Season Multi-Directional Plyometric Training on Vertical Jump Performance, Change of Direction Speed and Dynamic Postural Control in U-21 Soccer Players	Frontiers in Physiology	11					<Go to ISI>://WOS:000536531400001	10.3389/fphys.2020.00374		The aim of the study was to assess the effects of multi-directional plyometric training (MPT) on vertical jump height, change of direction speed (CODS), and dynamic postural control (DPC) of soccer players under 21 year (U-21). Twenty-seven male soccer players were randomly allocated to either an experimental group (EG; n = 14; age: 19.0 +/- 0.9 years) or a control group (CG; n = 13; age: 19.0 +/…
Journal Article	M. C. Jlid; G. Racil; J. Coquart; T. Paillard; G. N. Bisciotti; K. Chamari	2019	Multidirectional Plyometric Training: Very Efficient Way to Improve Vertical Jump Performance, Change of Direction Performance and Dynamic Postural Control in Young Soccer Players	Front Physiol	10		1462				10.3389/fphys.2019.01462	adolescents_x000D_ agility_x000D_ balance_x000D_ muscle power_x000D_ stretch-shortening-cycle	The aim of the study was to assess the effects of multidirectional plyometric training (MPT) on vertical jump height, change of direction performance (CODP), and dynamic postural control (DPC) in young soccer players. Twenty-eight young male soccer players were randomly assigned to an experimental group (EG, n = 14; age: 11.8 ± 0.4 years) and a control group (CG, n = 14; age: 11.6 ± 0.5 years). T…
Journal Article	M. C. Jlid; G. Racil; J. Coquart; T. Paillard; G. N. Bisciotti; K. Chamari	2019	Multidirectional Plyometric Training: Very Efficient Way to Improve Vertical Jump Performance, Change of Direction Performance and Dynamic Postural Control in Young Soccer Players	Frontiers in Physiology	10					https://www.scopus.com/inward/record.uri?eid=2-s2.0-85077276465&doi=10.3389%2ffphys.2019.01462&partnerID=40&md5=536224522fc4a368e5f15ce189fcac15	10.3389/fphys.2019.01462																			5							Export Date: 07 August 2024; Cited By: 2		https://www.scopus.com/inward/record.uri?eid=2-s2.0-85147413090&doi=10.7752%2fjpes.2023.01005&partnerID=40&md5=68f25ab366946cc605931fd9ee597d8b								Scopus
Journal Article	M. C. Jlid; G. Racil; J. Coquart; T. Paillard; G. N. Bisciotti; K. Chamari	2019	Multidirectional Plyometric Training: Very Efficient Way to Improve Vertical Jump Performance, Change of Direction Performance and Dynamic Postural Control in Young Soccer Players	Frontiers in Physiology	10					<Go to ISI>://WOS:000504090000001	10.3389/fphys.2019.01462		The aim of the study was to assess the effects of multidirectional plyometric training (MPT) on vertical jump height, change of direction performance (CODP), and dynamic postural control (DPC) in young soccer players. Twenty-eight young male soccer players were randomly assigned to an experimental group (EG, n = 14; age: 11.8 +/- 0.4 years) and a control group (CG, n = 14; age: 11.6 +/- 0.5 years…																			WOS:000359809900034				Bedoya, AA, Miltenberger, MR, and Lopez, RM. Plyometric training effects on athletic performance in youth soccer athletes: A systematic review. J Strength Cond Res 29(8): 2351-2360, 2015The purpose of this systematic review was to critically analyze the literature to determine the effectiveness of plyometric training on athletic performance in youth soccer athletes. A total of 7 studies were incl…	Times Cited: 120
Journal Article	N. Junge; A. Lundsgaard; M. F. Hansen; P. Samozino; J. B. Morin; P. Aagaard; B. Contreras; L. Nybo	2021	Force-velocity-power profiling of maximal effort sprinting, jumping and hip thrusting: Exploring the importance of force orientation specificity for assessing neuromuscular function	Journal of Sports Sciences	39	18	2115-2122			https://www.scopus.com/inward/record.uri?eid=2-s2.0-85105511784&doi=10.1080%2f02640414.2021.1920128&partnerID=40&md5=321aa99b3c0e48118247b4042fac0a75	10.1080/02640414.2021.1920128
Journal Article	N. Junge; A. Lundsgaard; M. F. Hansen; P. Samozino; J.-B. Morin; P. Aagaard; B. Contreras; L. Nybo	2021	Force-velocity-power profiling of maximal effort sprinting, jumping and hip thrusting: Exploring the importance of force orientation specificity for assessing neuromuscular function	Journal of Sports Sciences	39	18	2115-2122			<Go to ISI>://WOS:000647917000001	10.1080/02640414.2021.1920128		Comprehensive information regarding neuromuscular function, as assessed through force-velocity-power (FVP) profiling, is of importance for training optimization in athletes. However, neuromuscular function is highly task-specific, potentially governed by dissimilarity of the overall orientation of forceapplication. The hip thrust (HT) exercise is thought to be of relevance for sprinting consideri…
Journal Article	B. Kadlubowski; M. Keiner; K. Wirth; R. Csapo	2024	Association between Sprint and Jump Performance and Maximum Strength in Standing Calf Raise or Squat in Elite Youth Soccer Players	Sports (Basel)	12	4					10.3390/sports12040087	plyometric_x000D_ speed_x000D_ test	Soccer is a complex sports discipline that requires players to engage in diverse high-intensity and multidirectional activities. The optimization of strength and conditioning programs requires a comprehensive understanding of the physical attributes influencing player performance. While previous research has demonstrated the influence of knee and hip extensor muscles on the performance in sprints…																	423		WOS:000404482700001				Numerous national associations and multiple reviews have documented the safety and efficacy of strength training for children and adolescents. The literature highlights the significant training-induced increases in strength associated with youth strength training. However, the effectiveness of youth strength training programs to improve power measures is not as clear. This discrepancy may be rela…	Times Cited: 134
Journal Article	B. Kadlubowski; M. Keiner; K. Wirth; R. Csapo	2024	Association between Sprint and Jump Performance and Maximum Strength in Standing Calf Raise or Squat in Elite Youth Soccer Players	Sports	12	4				https://www.scopus.com/inward/record.uri?eid=2-s2.0-85191386939&doi=10.3390%2fsports12040087&partnerID=40&md5=df7058b5e34fc51e8dd91912d6ab6f97	10.3390/sports12040087
Journal Article	J. T. Kalkhoven; M. L. Watsford	2018	The relationship between mechanical stiffness and athletic performance markers in sub-elite footballers	Journal of Sports Sciences	36	9	1022-1029			<Go to ISI>://WOS:000429048100009	10.1080/02640414.2017.1349921		This study investigated the relationship between several measures of lower-body stiffness and physical performance variables in 22 sub-elite male football players (mean +/- SD; 21.9 +/- 1.5 yr; 1.79 +/- 0.06 m; 72.2 +/- 7.2 kg). The participants were assessed for individual muscle stiffness of the Rectus Femoris (RF), Biceps Femoris (BF) and Medial Gastrocnemius (MG) muscles and vertical stiffnes…
Journal Article	M. Kargarfard; S. Tajvand; A. Rabbani; F. M. Clemente; F. Jalilvand	2020	Effects of combined plyometric and speed training on change of direction, linear speed, and repeated sprint ability in young soccer players: A pilot study	Kinesiology	52	1	85-93			https://www.scopus.com/inward/record.uri?eid=2-s2.0-85090710477&doi=10.26582%2fk.52.1.11&partnerID=40&md5=caf3c4a4500f0e947ad862e62d2ffc45	10.26582/k.52.1.11																			76							Export Date: 07 August 2024; Cited By: 0		https://www.scopus.com/inward/record.uri?eid=2-s2.0-85197339963&doi=10.1186%2fs40798-024-00731-7&partnerID=40&md5=9feb62f779a3ac508d15982431cf1d29								Scopus
Journal Article	M. Kargarfard; S. Tajvand; A. Rabbani; F. M. Clemente; F. Jalilvand	2020	EFFECTS OF COMBINED PLYOMETRIC AND SPEED TRAINING ON CHANGE OF DIRECTION, LINEAR SPEED, AND REPEATED SPRINT ABILITY IN YOUNG SOCCER PLAYERS: A PILOT STUDY	Kinesiology	52	1	85-93			<Go to ISI>://WOS:000564135300010	10.26582/k.52.1.11		It has been well established that plyometric and speed training have positive impacts on fitness parameters in soccer players. The aim of this study was to compare short-term effects of a combined plyometric and speed training implemented on the same or separate days of a week on change of direction (COD), linear speed (LS), and repeated sprint ability (RSA) in young soccer players. Twenty-four m…																	76		WOS:001255486000001				BackgroundThe pre-season preparatory period is considered key for optimizing the physical fitness levels needed to withstand congested match periods and preventing injuries during the regular soccer season. This study contrasted the effects s of neuromuscular training (NMT) versus an endurance-dominated training (ET) program conducted during the preseason on measures of physical fitness and injur…	Times Cited: 0
Journal Article	N. Karvouniaris; G. Bode; T. O. Hammer; N. P. Südkamp; A. Hirschmüller	2018	Prevalence of Achilles and Patellar tendinopathies in junior elite sports	Sports Orthopaedics and Traumatology	34	4	370-378			https://www.scopus.com/inward/record.uri?eid=2-s2.0-85055275006&doi=10.1016%2fj.orthtr.2018.09.001&partnerID=40&md5=7a4cd6b570847e66c2175c228df2e7d6	10.1016/j.orthtr.2018.09.001
Journal Article	K. Katsikari; E. Bassa; D. Skoufas; S. Lazaridis; C. Kotzamanidis; D. A. Patikas	2020	Kinetic and Kinematic Changes in Vertical Jump in Prepubescent Girls After 10 Weeks of Plyometric Training	Pediatric Exercise Science	32	2	81-88			<Go to ISI>://WOS:000540803900003	10.1123/pes.2019-0188		Purpose: To examine the effect of a 10-week plyometric training (PT) on the kinematic and kinetic properties of prepubescent girls during squat jump, countermovement jump, and drop jumps. Methods: Twenty-four untrained girls (aged 9-11 y) were assigned to a training group (TG) and a control group. The TG followed twice a week PT for 10 weeks. Squat jump, countermovement jump, and drop jumps perfo…																			WOS:000524520500027				Beltran-Valls, MR, Camarero-Lopez, G, Beltran-Garrido, JV, and Cecilia-Gallego, P. Effects of a tapering period on physical condition in soccer players. J Strength Cond Res 34(4): 1086-1092, 2020-The aim of this research was to analyze the effects of a 2-week step tapering period on lower-limb muscle power, change of direction (COD) and acceleration capacities, and on the stress-recovery state in…	Times Cited: 6
Journal Article	M. Keiner; B. Kadlubowski; A. Sander; H. Hartmann; K. Wirth	2022	Effects of 10 Months of Speed, Functional, and Traditional Strength Training on Strength, Linear Sprint, Change of Direction, and Jump Performance in Trained Adolescent Soccer Players	J Strength Cond Res	36	8	2236-2246				10.1519/jsc.0000000000003807	Adolescent_x000D_ *Athletic Performance_x000D_ Humans_x000D_ Male_x000D_ Muscle Strength_x000D_ *Plyometric Exercise_x000D_ *Resistance Training_x000D_ *Running_x000D_ *Soccer	Keiner, M, Kadlubowski, B, Sander, A, Hartmann, H, and Wirth, K. Effects of 10 months of speed, functional, and traditional strength training on strength, linear sprint, change of direction, and jump performance in trained adolescent soccer players. J Strength Cond Res 36(8): 2236-2246, 2022-The current study aimed to compare the effects of plyometric and sprint vs. functional vs. strength traini…
Journal Article	M. Keiner; B. Kadlubowski; A. Sander; H. Hartmann; K. Wirth	2022	Effects of 10 Months of Speed, Functional, and Traditional Strength Training on Strength, Linear Sprint, Change of Direction, and Jump Performance in Trained Adolescent Soccer Players	Journal of Strength and Conditioning Research	36	8	2236-2246			https://www.scopus.com/inward/record.uri?eid=2-s2.0-85115392466&doi=10.1519%2fJSC.0000000000003807&partnerID=40&md5=40b1fe3e971409cbeb2438d6e8e44041	10.1519/JSC.0000000000003807
Journal Article	M. Keiner; B. Kadlubowski; A. Sander; H. Hartmann; K. Wirth	2022	Effects of 10 Months of Speed, Functional, and Traditional Strength Training on Strength, Linear Sprint, Change of Direction, and Jump Performance in Trained Adolescent Soccer Players	Journal of Strength & Conditioning Research	36	8	2236-2246			https://search.ebscohost.com/login.aspx?direct=true&AuthType=sso&db=s3h&AN=158315971&site=ehost-live&scope=site&custid=s6636215	10.1519/JSC.0000000000003807	SOCCER_x000D_ PHYSICAL training & conditioning_x000D_ EXERCISE physiology_x000D_ BODY movement_x000D_ MUSCLE strength_x000D_ EXERCISE intensity_x000D_ JUMPING_x000D_ ATHLETIC ability_x000D_ BIOMECHANICS_x000D_ PLYOMETRICS_x000D_ SPRINTING_x000D_ CLINICAL trials_x000D_ FUNCTIONAL status_x000D_ LONGITUDINAL method_x000D_ GERMANY_x000D_ 1RM_x000D_ body weight exercise_x000D_ plyometric training_x000…	Keiner, M, Kadlubowski, B, Sander, A, Hartmann, H, and Wirth, K. Effects of 10 months of speed, functional, and traditional strength training on strength, linear sprint, change of direction, and jump performance in trained adolescent soccer players. J Strength Cond Res 36(8): 2236–2246, 2022—The current study aimed to compare the effects of plyometric and sprint vs. functional vs. strength traini…																								Export Date: 07 August 2024; Cited By: 5		https://www.scopus.com/inward/record.uri?eid=2-s2.0-85082291113&doi=10.1519%2fJSC.0000000000002138&partnerID=40&md5=04a0953f9e2733ac52b04bbd965c8c7b								Scopus
Journal Article	M. Keiner; B. Kadlubowski; A. Sander; H. Hartmann; K. Wirth	2022	Effects of 10 Months of Speed, Functional, and Traditional Strength Training on Strength, Linear Sprint, Change of Direction, and Jump Performance in Trained Adolescent Soccer Players	Journal of Strength and Conditioning Research	36	8	2236-2246			<Go to ISI>://WOS:000834988000026	10.1519/jsc.0000000000003807		Keiner, M, Kadlubowski, B, Sander, A, Hartmann, H, and Wirth, K. Effects of 10 months of speed, functional, and traditional strength training on strength, linear sprint, change of direction, and jump performance in trained adolescent soccer players. J Strength Cond Res 36(8): 2236-2246, 2022-The current study aimed to compare the effects of plyometric and sprint vs. functional vs. strength traini…																								Export Date: 07 August 2024; Cited By: 25		https://www.scopus.com/inward/record.uri?eid=2-s2.0-85068232327&doi=10.23736%2fS0022-4707.18.08804-7&partnerID=40&md5=63626d9bdcf6c9bc328fc18cd6b00870								Scopus
Journal Article	M. Keiner; A. Sander; K. Wirth; D. Schmidtbleicher	2014	The impact of 2 years of additional athletic training on the jump performance of young athletes	Science and Sports	29	4	e39-e46			https://www.scopus.com/inward/record.uri?eid=2-s2.0-84908231023&doi=10.1016%2fj.scispo.2013.07.010&partnerID=40&md5=4760ae0483d50e61b23983dfc23bbc51	10.1016/j.scispo.2013.07.010																					WOS:000354876000011				Introduction: in soccer, agility is a relevant parameter that is defined as the ability to change the direction of the body rapidly and is a result of a combination of strength, speed, balance and coordination. Objective: to demonstrated the reliability and validity of the modified Barrow test in soccer players aged 10 to 14 years, analyze its relationship with age, maturation, experience and bod…	Times Cited: 11
Journal Article	M. Keiner; A. Sander; K. Wirth; D. Schmidtbleicher	2014	The impact of 2 years of additional athletic training on the jump performance of young athletes	Science & Sports	29	4	e39-e46			https://search.ebscohost.com/login.aspx?direct=true&AuthType=sso&db=s3h&AN=98145061&site=ehost-live&scope=site&custid=s6636215	10.1016/j.scispo.2013.07.010	PHYSICAL training & conditioning_x000D_ JUMPING_x000D_ ATHLETE training_x000D_ STRENGTH training_x000D_ MEDICAL rehabilitation_x000D_ SPORTS injury prevention_x000D_ PLYOMETRICS_x000D_ Children_x000D_ Enfants_x000D_ Entraînement pliométrique_x000D_ Football_x000D_ Jeunes athlètes_x000D_ Plyometric training_x000D_ Soccer_x000D_ Young athletes_x000D_ Musculation	Summary Objectives An early-established strength training regimen brings many benefit young athletes, especially those engaged in competitive sports. Strength training also leads to improve athletic performance, strength training is used for rehabilitation and injury prevention. The aim of this study was to evaluate how 2 years of additional strength training and plyometric training in elite 9- t…
Journal Article	M. Keiner; A. Sander; K. Wirth; D. Schmidtbleicher	2014	The impact of 2 years of additional athletic training on the jump performance of young athletes	Science & Sports	29	4	E39-E46			<Go to ISI>://WOS:000739668900003	10.1016/j.scispo.2013.07.010		Objectives. - An early-established strength training regimen brings many benefit young athletes, especially those engaged in competitive sports. Strength training also leads to improve athletic performance, strength training is used for rehabilitation and injury prevention. The aim of this study was to evaluate how 2 years of additional strength training and plyometric training in elite 9- to 12-…
Journal Article	H. Keriven; A. Sanchez-Sierra; D. Minambres-Martin; A. G. de la Flor; G. Garcia-Perez-de-Sevilla; D. Dominguez-Balmaseda	2023	Effects of peripheral electromagnetic stimulation after an eccentric exercise-induced delayed-onset muscle soreness protocol in professional soccer players: a randomized controlled trial	Frontiers in Physiology	14					<Go to ISI>://WOS:001033289800001	10.3389/fphys.2023.1206293		Introduction: To examine the effects of peripheral electromagnetic stimulation in male professional soccer players on markers of Delayed Onset Muscular Soreness (DOMS), induced by a protocol of exercise (60 min of eccentric and plyometric).Methods: A randomized controlled trial with fourty-five professional soccer players aged 22.33 & PLUSMN; 4.82 years participated in the study. Twenty-three par…																								Export Date: 07 August 2024; Cited By: 48		https://www.scopus.com/inward/record.uri?eid=2-s2.0-85087945596&doi=10.1080%2f02640414.2019.1649525&partnerID=40&md5=2b1d332a1727dc66934816b5c944bb76								Scopus
Journal Article	R. Kobal; I. Loturco; R. Barroso; S. Gil; R. Cuniyochi; C. Ugrinowitsch; H. Roschel; V. Tricoli	2017	EFFECTS OF DIFFERENT COMBINATIONS OF STRENGTH, POWER, AND PLYOMETRIC TRAINING ON THE PHYSICAL PERFORMANCE OF ELITE YOUNG SOCCER PLAYERS	Journal of Strength and Conditioning Research	31	6	1468-1476			<Go to ISI>://WOS:000402320800003	10.1519/jsc.0000000000001609		Kobal, R, Loturco, I, Barroso, R, Gil, S, Cuniyochi, R, Ugrinowitsch, C, Roschel, H, and Tricoli, V. Effects of different combinations of strength, power, and plyometric training on the physical performance of elite young soccer players. J Strength Cond Res 31(6): 1468-1476, 2017-The combination of strength (ST) and plyometric training (PT) has been shown to be effective for improving sport-speci…																			WOS:000478278800001				The aims of the present study were to provide an in-depth comparison of inter-limb asymmetry and determine how consistently asymmetry favours the same limb during different vertical jump tests. Eighteen elite female under-17 soccer players conducted unilateral squat jumps (SJ), countermovement jumps (CMJ) and drop jumps (DJ) on a portable force platform, with jump height, peak force, concentric i…	Times Cited: 46
Journal Article	R. Kobal; I. Loturco; R. Barroso; S. Gil; R. R. Cuniyochi; C. Ugrinowitsch; H. Roschel; V. Tricoli	2017	Effects of different combinations of strength, power, and plyometric training on the physical performance of elite young soccer players	Journal of Strength and Conditioning Research	31	6	1468-1476			https://www.scopus.com/inward/record.uri?eid=2-s2.0-85037596835&doi=10.1519%2fJSC.0000000000001609&partnerID=40&md5=d2137047597bba110d55133c1408109c	10.1519/JSC.0000000000001609
Journal Article	R. Kobal; L. A. Pereira; V. Zanetti; R. Ramirez-Campillo; I. Loturco	2017	Effects of Unloaded vs. Loaded Plyometrics on Speed and Power Performance of Elite Young Soccer Players	Front Physiol	8		742				10.3389/fphys.2017.00742	acceleration_x000D_ football_x000D_ power output_x000D_ team-sports_x000D_ youth athletes	The purpose of this study was to investigate the effects of loaded and unloaded plyometric training strategies on speed and power performance of elite young soccer players. Twenty-three under-17 male soccer players (age: 15.9 ± 1.2 years, height: 178.3 ± 8.1 cm, body-mass (BM): 68.1 ± 9.3 kg) from the same club took part in this study. The athletes were pair-matched in two training groups: loaded…
Journal Article	R. Kobal; L. A. Pereira; V. Zanetti; R. Ramirez-Campillo; I. Loturco	2017	Effects of unloaded vs. loaded plyometrics on speed and power performance of elite young soccer players	Frontiers in Physiology	8	SEP				https://www.scopus.com/inward/record.uri?eid=2-s2.0-85030105857&doi=10.3389%2ffphys.2017.00742&partnerID=40&md5=6ea176550f20aa7aba143916d7434b08	10.3389/fphys.2017.00742
Journal Article	R. Kobel; L. A. Pereira; V. Zanetti; R. Ramirez-Campillo; I. Loturco	2017	Effects of Unloaded vs. Loaded Plyometrics on Speed and Power Performance of Elite Young Soccer Players	Frontiers in Physiology	8					<Go to ISI>://WOS:000411649400001	10.3389/fphys.2017.00742		The purpose of this study was to investigate the effects of loaded and unloaded plyometric training strategies on speed and power performance of elite young soccer players. Twenty-three under-17 male soccer players (age: 15.9 +/- 1.2 years, height: 178.3 8.1 cm, body-mass (BM): 68.1 +/- 9.3 kg) from the same club took part in this study. The athletes were pair-matched in two training groups: load…																	62		WOS:001230299800002				Background Various physical fitness qualities such as muscle strength, speed and endurance are related to soccer performance. Accordingly, the combination of strength and endurance training (i.e., concurrent training [CT]) is an often-encountered training regimen in soccer. Less is known about the effects of CT sequencing on performance in young soccer players. The aim of this study was to assess…	Times Cited: 0
Journal Article	Y. Koh; C. Wu; J. Miller; A. Sexton; J. Fondrick; R. Carter	2013	Cardioprotective Health Benefits of Power-based Resistance Training in Trained Individuals	Medicine and Science in Sports and Exercise	45	5	659-659			<Go to ISI>://WOS:000330469705154
Journal Article	A. J. Kossow; W. P. Ebben	2018	KINETIC ANALYSIS OF HORIZONTAL PLYOMETRIC EXERCISE INTENSITY	Journal of Strength and Conditioning Research	32	5	1222-1229			<Go to ISI>://WOS:000440884400006	10.1519/jsc.0000000000002096		Plyometric exercises are frequently performed as part of a strength and conditioning program. Most studies assessed the kinetics of plyometric exercises primarily performed in the vertical plane. The purpose of this study was to evaluate the multiplanar kinetic characteristics of a variety of plyometric exercises, which have a significant horizontal component. This study also sought to assess sex…
Journal Article	C. Kotzamanidis	2006	Effect of plyometric training on running performance and vertical jumping in prepubertal boys	Journal of Strength and Conditioning Research	20	2	441-445			<Go to ISI>://WOS:000237769000034	10.1519/00124278-200605000-00034		The purpose of this study was to investigate the effect of plyometric training on running velocity (RV) and squat jump (SJ) in prepubescent boys. Fifteen boys (11.1 +/- 0.5 years) followed a 10-week plyometric program (JUMP group). Another group of 15 boys (10.9 +/- 0.7 years) followed only the physical education program in primary school and was used as the control group (CONT group). Running di…
Journal Article	C. Kurt; U. Canli; S. E. Erdas; L. Poli; R. Carvutto; S. Cataldi; F. Fischetti; G. Greco	2023	Effectiveness of Vertical versus Horizontal Plyometric Training on Stretch-Shortening Cycle Performance Enhancement in Adolescent Soccer Players	Healthcare	11	11				<Go to ISI>://WOS:001005495300001	10.3390/healthcare11111615		Plyometric exercise is a major tool for improving explosive actions. This study aimed to compare the efficacy of a vertical and horizontal plyometric training program on stretch-shortening performance variables in adolescent soccer players. Thirty-two male soccer players (aged 12.09 +/- 0.89 years, with soccer experience 5.37 +/- 1.58 years) were divided into horizontal plyometric, vertical plyom…
Journal Article	C. Kurt; U. Canli; S. E. Erdaş; L. Poli; R. Carvutto; S. Cataldi; F. Fischetti; G. Greco	2023	Effectiveness of Vertical versus Horizontal Plyometric Training on Stretch-Shortening Cycle Performance Enhancement in Adolescent Soccer Players	Healthcare (Basel)	11	11					10.3390/healthcare11111615	adolescent players_x000D_ plyometric_x000D_ soccer_x000D_ stretch-shortening cycle	Plyometric exercise is a major tool for improving explosive actions. This study aimed to compare the efficacy of a vertical and horizontal plyometric training program on stretch-shortening performance variables in adolescent soccer players. Thirty-two male soccer players (aged 12.09 ± 0.89 years, with soccer experience 5.37 ± 1.58 years) were divided into horizontal plyometric, vertical plyometri…
Journal Article	C. Kurt; U. Canli; S. E. Erdaş; L. Poli; R. Carvutto; S. Cataldi; F. Fischetti; G. Greco	2023	Effectiveness of Vertical versus Horizontal Plyometric Training on Stretch-Shortening Cycle Performance Enhancement in Adolescent Soccer Players	Healthcare (Switzerland)	11	11				https://www.scopus.com/inward/record.uri?eid=2-s2.0-85161662354&doi=10.3390%2fhealthcare11111615&partnerID=40&md5=ff1459918d70dfb25ea1ed8b43a36139	10.3390/healthcare11111615
Journal Article	K. H. Lee; K. Lee; Y. C. Choi	2020	Very short-term high-intensity interval training in high school soccer players	Journal of Men's Health	16	2	e1-e8			https://www.scopus.com/inward/record.uri?eid=2-s2.0-85086362204&doi=10.15586%2fJOMH.V16I2.211&partnerID=40&md5=2ec254b5c3f54d93cb7ddafe57a02cf3	10.15586/JOMH.V16I2.211
Journal Article	K. J. Lee; S. Y. Seon; K. O. An	2024	Arrangement Order Effects of Neuromuscular Training on the Physical Fitness of Youth Soccer Players	Applied Sciences (Switzerland)	14	11				https://www.scopus.com/inward/record.uri?eid=2-s2.0-85195860172&doi=10.3390%2fapp14114748&partnerID=40&md5=9d86e3ffafb756e565c593d98945062c	10.3390/app14114748
Journal Article	K.-J. Lee; S.-Y. Seon; K.-O. An	2024	Arrangement Order Effects of Neuromuscular Training on the Physical Fitness of Youth Soccer Players	Applied Sciences-Basel	14	11				<Go to ISI>://WOS:001245804900001	10.3390/app14114748		Knowledge is limited regarding how neuromuscular training, conducted before and after soccer training, affects the fitness levels of youth soccer players. In this study, we aimed to analyze the effects of an eight-week neuromuscular training (NMT) program implemented before or after a soccer session on physical fitness in youth soccer players. Thirty-two youth soccer players were categorized into…
Journal Article	M. Lehnert; R. Psotta; Z. Botek	2012	The effects of high-resistance and plyometric training on adolescent soccer players: A comparative study	Gazzetta Medica Italiana Archivio per le Scienze Mediche	171	5	567-576			https://www.scopus.com/inward/record.uri?eid=2-s2.0-84871790040&partnerID=40&md5=3bfc608dccff0978e886c3dca7c971f3
Journal Article	M. Lehnert; Z. Svoboda; R. Cuberek	2013	The correlation between isokinetic strength of knee extensors and vertical jump performance in adolescent soccer players in an annual training cycle	Acta Universitatis Palackianae Olomucensis, Gymnica	43	1	45488			https://www.scopus.com/inward/record.uri?eid=2-s2.0-84891378809&doi=10.5507%2fag.2013.001&partnerID=40&md5=ad4991e1c4be7838e7c295bb5372316c	10.5507/ag.2013.001
Journal Article	M. Lehnert; Z. Svoboda; C. Roman	2013	THE CORRELATION BETWEEN ISOKINETIC STRENGTH OF KNEE EXTENSORS AND VERTICAL JUMP PERFORMANCE IN ADOLESCENT SOCCER PLAYERS IN AN ANNUAL TRAINING CYCLE	Acta Universitatis Palackianae Olomucensis. Gymnica	43	1	45488	Palacky University in Olomouc		https://search.ebscohost.com/login.aspx?direct=true&AuthType=sso&db=s3h&AN=93443170&site=ehost-live&scope=site&custid=s6636215		ISOKINETIC exercise_x000D_ EXTENSOR muscles_x000D_ SOCCER players_x000D_ PHYSICAL activity_x000D_ STATISTICAL correlation_x000D_ Periodization_x000D_ sport training_x000D_ testing_x000D_ youth_x000D_ mládež_x000D_ periodizace_x000D_ sportovní trénink_x000D_ testování	BACKGROUND: Isokinetic testing is often used to provide coaches with important information about the physical status of athletes. Therefore, a number of studies is focused on the assessment of the relationship between isokinetic and functional tests. The results of a limited number of studies indicate that the relationship changes in different training periods. OBJECTIVE: The aim of the study was…
Journal Article	M. Á. O. León; J. A. C. Castiblanco; Y. D. L. Mosquera; J. D. M. Quecán; B. A. B. Patiño	2022	Effects of plyometric training in Colombian soccer players (17-18 years old) according to their position in the field of play	Retos	47		512-522			https://www.scopus.com/inward/record.uri?eid=2-s2.0-85143077733&doi=10.47197%2fretos.v47.94871&partnerID=40&md5=080ce7e1237b344706a5179a17b06258	10.47197/retos.v47.94871
Journal Article	G. Leporace; J. Praxedes; G. R. Pereira; S. M. Pinto; D. Chagas; L. Metsavaht; F. Chame; L. A. Batista	2013	Influence of a preventive training program on lower limb kinematics and vertical jump height of male volleyball athletes	Physical Therapy in Sport	14	1	35-43			<Go to ISI>://WOS:000315543200007	10.1016/j.ptsp.2012.02.005		Objective: To examine the influence of a preventative training program (PTP) on sagittal plane kinematics during different landing tasks and vertical jump height (VJH) in males. Design: Six weeks prospective exercise intervention. Participants: Fifteen male volleyball athletes (13 +/- 0.7 years, 1.70 +/- 0.12 m, 60 +/- 12 kg). Interventions: PTP consisting of plyometric, balance and core stabilit…
Journal Article	H. Lindblom; M. Hagglund; S. Sonesson	2021	Intra- and interrater reliability of subjective assessment of the drop vertical jump and tuck jump in youth athletes	Physical Therapy in Sport	47		156-164			<Go to ISI>://WOS:000604961500023	10.1016/j.ptsp.2020.11.031		Objectives: To investigate intra- and interrater reliability of the subjective assessments of filmed DVJ and TJA in youth male and female soccer players and to compare subjective assessment of the DVJ with two-dimensional movement analysis. Design: Cross-sectional study. Participants: 115 soccer players (66 boys, 49 girls) mean age 14 +/- 1 (range 13-16) years. Main outcome measures: Knee control…
Journal Article	H. Lindblom; M. Hägglund; S. Sonesson	2021	Intra- and interrater reliability of subjective assessment of the drop vertical jump and tuck jump in youth athletes	Physical Therapy in Sport	47		156-164			https://www.scopus.com/inward/record.uri?eid=2-s2.0-85097439272&doi=10.1016%2fj.ptsp.2020.11.031&partnerID=40&md5=11ab147153eb37767bef06d0dc7d4f8e	10.1016/j.ptsp.2020.11.031
Journal Article	G. Liu; X. Wang; Q. Xu	2024	Microdosing Plyometric Training Enhances Jumping Performance, Reactive Strength Index, and Acceleration among Youth Soccer Players: A Randomized Controlled Study Design	J Sports Sci Med	23	2	342-350				10.52082/jssm.2024.342	Humans_x000D_ *Soccer/physiology_x000D_ *Plyometric Exercise_x000D_ Adolescent_x000D_ Male_x000D_ *Athletic Performance/physiology_x000D_ *Acceleration_x000D_ *Muscle Strength/physiology_x000D_ Football_x000D_ athletic performance_x000D_ physical fitness_x000D_ reactive strength training_x000D_ resistance training	Microdosing can facilitate better accommodation to the training stimulus while aligning with the scheduling needs of teams. In this study, the effectiveness of microdosing exposure was investigated by comparing the effects of microdosing plyometric jump training (microPJT) with those of regular plyometric jump training (regPJT) and a control group not exposed to plyometric training. The compariso…
Journal Article	G. Liu; X. Wang; Q. Xu	2024	Supervised Offseason Training Programs are able to mitigate the Effects of Detraining in Youth Men Soccer Players Physical Fitness: A Randomized Parallel Controlled Study	J Sports Sci Med	23	1	219-227				10.52082/jssm.2024.219	Humans_x000D_ Male_x000D_ Adolescent_x000D_ *Soccer_x000D_ *Athletic Performance_x000D_ Physical Fitness_x000D_ *Plyometric Exercise_x000D_ *High-Intensity Interval Training_x000D_ Football_x000D_ aerobic exercise_x000D_ detraining_x000D_ physical exercise_x000D_ resistance training	This study aimed to analyze the effects of three off-season training programs on the aerobic capacity, countermovement jump (CMJ), and linear sprint performance of young male soccer players. The study employed a randomized multi-arm design, consisting of three experimental groups: i) a high-intensity interval training (HIIT) group; (ii) a plyometric jump training (PJT) group; and (iii) a HIIT+PJT…
Journal Article	G. Liu; X. Wang; Q. Xu	2024	Microdosing Plyometric Training Enhances Jumping Performance, Reactive Strength Index, and Acceleration among Youth Soccer Players: A Randomized Controlled Study Design	Journal of Sports Science and Medicine	23	2	342-350			https://www.scopus.com/inward/record.uri?eid=2-s2.0-85195359866&doi=10.52082%2fjssm.2024.342&partnerID=40&md5=dea00a6060668de39e47643dfb2098e6	10.52082/jssm.2024.342
Journal Article	G. Liu; X. Wang; Q. Xu	2024	Supervised Offseason Training Programs are able to mitigate the Effects of Detraining in Youth Men Soccer Players Physical Fitness: A Randomized Parallel Controlled Study	Journal of Sports Science and Medicine	23	1	219-227			https://www.scopus.com/inward/record.uri?eid=2-s2.0-85187191011&doi=10.52082%2fjssm.2024.219&partnerID=40&md5=1a2a15c942e595cb61dd25cc102fd3cd	10.52082/jssm.2024.219
Journal Article	G. Liu; X. Wang; Q. Xu	2024	Microdosing Plyometric Training Enhances Jumping Performance, Reactive Strength Index, and Acceleration among Youth Soccer Players: A Randomized Controlled Study Design	Journal of Sports Science and Medicine	23	2	342-350			<Go to ISI>://WOS:001217418700001	10.52082/jssm.2024.342		Microdosing can facilitate better accommodation to the training stimulus while aligning with the scheduling needs of teams. In this study, the effectiveness of microdosing exposure was investigated by comparing the effects of microdosing plyometric jump training (microPJT) with those of regular plyometric jump training (regPJT) and a control group not exposed to plyometric training. The compariso…
Journal Article	G. Liu; X. Wang; Q. Xu	2024	Supervised Offseason Training Programs are able to mitigate the Effects of Detraining in Youth Men Soccer Players Physical Fitness: A Randomized Parallel Controlled Study	Journal of Sports Science and Medicine						<Go to ISI>://WOS:001171347500001	10.52082/jssm.2024.219		This study aimed to analyze the effects of three off-season training programs on the aerobic capacity, countermovement jump (CMJ), and linear sprint performance of young male soccer players. The study employed a randomized multi-arm design, consisting of three experimental groups: i) a high-intensity interval training (HIIT) group; (ii) a plyometric jump training (PJT) group; and (iii) a HIIT+PJT…
Journal Article	R. S. Lloyd; R. W. Meyers; J. L. Oliver	2011	The Natural Development and Trainability of Plyometric Ability During Childhood	Strength and Conditioning Journal	33	2	23-32			<Go to ISI>://WOS:000288990500002	10.1519/SSC.0b013e3182093a27		THE INCLUSION OF PLYOMETRICS WITHIN YOUTH-BASED STRENGTH AND CONDITIONING PROGRAMS IS BECOMING MORE POPULAR AS A MEANS TO DEVELOP STRETCH-SHORTENING CYCLE ABILITY. PLYOMETRIC TRAINING ADAPTATIONS HAVE PREVIOUSLY BEEN REPORTED FOR RUNNING VELOCITY, POWER, AGILITY, AND RUNNING ECONOMY, AND THEREFORE, ATHLETES SHOULD BE EXPOSED TO THIS TRAINING MODALITY AT SOME POINT DURING THEIR TRAINING PROGRAM. H…
Journal Article	R. S. Lloyd; J. M. Radnor; M. B. A. De Ste Croix; J. B. Cronin; J. L. Oliver	2016	Changes in Sprint and Jump Performances After Traditional, Plyometric, and Combined Resistance Training in Male Youth Pre- and Post-Peak Height Velocity	Journal of Strength and Conditioning Research	30	5	1239-1247			<Go to ISI>://WOS:000375868200011	10.1519/jsc.0000000000001216		Lloyd, RS, Radnor, JM, De Ste Croix, MBA, Cronin, JB, and Oliver, JL. Changes in sprint and jump performances after traditional, plyometric, and combined resistance training in male youth pre- and post-peak height velocity. J Strength Cond Res 30(5): 1239-1247, 2016The purpose of this study was to compare the effectiveness of 6-week training interventions using different modes of resistance (trad…
Journal Article	R. G. Lockie; A. J. Murphy; B. R. Scott; X. A. K. J. de Jonge	2012	QUANTIFYING SESSION RATINGS OF PERCEIVED EXERTION FOR FIELD-BASED SPEED TRAINING METHODS IN TEAM SPORT ATHLETES	Journal of Strength and Conditioning Research	26	10	2721-2728			<Go to ISI>://WOS:000309553800013	10.1519/JSC.0b013e3182429b0b		Lockie, RG, Murphy, AJ, Scott, BR, and Janse de Jonge, XAK. Quantifying session ratings of perceived exertion for field-based speed training methods in team sport athletes. J Strength Cond Res 26(10): 2721-2728, 2012-Session ratings of perceived exertion (session RPE) are commonly used to assess global training intensity for team sports. However, there is little research quantifying the intensity…
Journal Article	I. Loturco; R. Kobal; T. Maldonado; A. F. Piazzi; A. Bottino; K. Kitamura; C. C. C. Abad; L. A. Pereira; F. Y. Nakamura	2017	Jump Squat is More Related to Sprinting and Jumping Abilities than Olympic Push Press	International Journal of Sports Medicine	38	8	604-612			https://www.scopus.com/inward/record.uri?eid=2-s2.0-84949819043&doi=10.1055%2fs-0035-1565201&partnerID=40&md5=d7e46f4e481bb44d928491e993e8cd28	10.1055/s-0035-1565201																			62							Export Date: 07 August 2024; Cited By: 0		https://www.scopus.com/inward/record.uri?eid=2-s2.0-85194153776&doi=10.1186%2fs40798-024-00726-4&partnerID=40&md5=baa10fef2b9d0fcd3a201d80e6dce519								Scopus
Journal Article	I. Loturco; R. Kobal; T. Maldonado; A. F. Piazzi; A. Bottino; K. Kitamura; C. C. C. Abad; L. A. Pereira; F. Y. Nakamura	2017	Jump Squat is More Related to Sprinting and Jumping Abilities than Olympic Push Press	International Journal of Sports Medicine	38	8	604-612			<Go to ISI>://WOS:000405467200005	10.1055/s-0035-1565201		The aim of this study was to test the relationships between jump squat (JS) and Olympic push press (OPP) power outputs and performance in sprint, squat jump (SJ), countermovement jump (CMJ) and change of direction (COD) speed tests in elite soccer players. 27 athletes performed a maximum power load test to determine their bar mean propulsive power (MPP) and bar mean propulsive velocity (MPV) in t…																								Export Date: 07 August 2024; Cited By: 11		https://www.scopus.com/inward/record.uri?eid=2-s2.0-84963945108&doi=10.1016%2fj.scispo.2015.10.004&partnerID=40&md5=4580d78f22bbad1ee3d83c33550aac3c								Scopus
Journal Article	I. Loturco; L. A. Pereira; R. Kobal; T. Maldonado; A. F. Piazzi; A. Bottino; K. Kitamura; C. C. Cal Abad; M. De Arruda; F. Y. Nakamura	2016	Improving sprint performance in soccer: Effectiveness of jump squat and olympic push press exercises	PLoS ONE	11	4				https://www.scopus.com/inward/record.uri?eid=2-s2.0-84964691772&doi=10.1371%2fjournal.pone.0153958&partnerID=40&md5=cf8ebd1cb2403fe685e21f824616d51d	10.1371/journal.pone.0153958																										Export Date: 07 August 2024; Cited By: 32		https://www.scopus.com/inward/record.uri?eid=2-s2.0-85085538084&doi=10.1519%2fJSC.0000000000002486&partnerID=40&md5=fdbe4a69a336586f1eb65d18d820c3da								Scopus
Journal Article	I. Loturco; L. A. Pereira; R. Kobal; T. Maldonado; A. F. Piazzi; A. Bottino; K. Kitamura; C. C. Cal Abad; M. de Arruda; F. Y. Nakamura	2016	Improving Sprint Performance in Soccer: Effectiveness of Jump Squat and Olympic Push Press Exercises	Plos One	11	4				<Go to ISI>://WOS:000374898500110	10.1371/journal.pone.0153958		Training at the optimum power load (OPL) is an effective way to improve neuromuscular abilities of highly trained athletes. The purpose of this study was to test the effects of training using the jump squat (JS) or Olympic push-press (OPP) exercises at the OPL during a short-term preseason on speed-power related abilities in high-level under-20 soccer players. The players were divided into two tr…																			WOS:000538881900015				Bouguezzi, R, Chaabene, H, Negra, Y, Ramirez-Campillo, R, Jlalia, Z, Mkaouer, B, and Hachana, Y. Effects of different plyometric training frequencies on measures of athletic performance in prepuberal male soccer players. J Strength Cond Res 34(6): 1609-1617, 2020-This study aimed to compare the effects of 1 vs. 2 sessions of equal-weekly volume plyometric training (PT) across 8 weeks on measures …	Times Cited: 24
Journal Article	I. Loturco; L. A. Pereira; R. Kobal; V. Zanetti; K. Kitamura; C. C. C. Abad; F. Y. Nakamura	2015	Transference effect of vertical and horizontal plyometrics on sprint performance of high-level U-20 soccer players	Journal of Sports Sciences	33	20	2182-2191			https://www.scopus.com/inward/record.uri?eid=2-s2.0-84948574993&doi=10.1080%2f02640414.2015.1081394&partnerID=40&md5=3c49835cb7794eefd1ddca2b930ef55e	10.1080/02640414.2015.1081394
Journal Article	I. Loturco; L. A. Pereira; R. Kobal; V. Zanetti; K. Kitamura; C. C. C. Abad; F. Y. Nakamura	2015	Transference effect of vertical and horizontal plyometrics on sprint performance of high-level U-20 soccer players	Journal of Sports Sciences	33	20	2182-2191			<Go to ISI>://WOS:000365603500014	10.1080/02640414.2015.1081394		The aim of this study was to investigate the effects of adding vertical/horizontal plyometrics to the soccer training routine on jumping and sprinting performance in U-20 soccer players. The vertical jumping group (VJG) performed countermovement jumps (CMJ), while the horizontal jumping group (HJG) executed horizontal jumps (HJ). Training interventions comprised 11 sessions, with volume varying b…
Journal Article	I. Loturco; L. A. Pereira; V. P. Reis; C. Bishop; V. Zanetti; P. E. Alcaraz; T. T. Freitas; M. R. McGuigan	2020	Power training in elite young soccer players: Effects of using loads above or below the optimum power zone	Journal of Sports Sciences	38	45608	1416-1422			https://www.scopus.com/inward/record.uri?eid=2-s2.0-85070513530&doi=10.1080%2f02640414.2019.1651614&partnerID=40&md5=1a099c948a3d96909cd18c078afd87b7	10.1080/02640414.2019.1651614																										Export Date: 07 August 2024; Cited By: 28		https://www.scopus.com/inward/record.uri?eid=2-s2.0-85086018623&doi=10.1007%2fs00330-020-06952-0&partnerID=40&md5=be8b68fd8873fbb37def612a97225c81								Scopus
Journal Article	I. Loturco; L. A. Pereira; V. P. Reis; C. Bishop; V. Zanetti; P. E. Alcaraz; T. T. Freitas; M. R. McGuigan	2020	Power training in elite young soccer players: Effects of using loads above or below the optimum power zone	Journal of Sports Sciences	38	45608	1416-1422			<Go to ISI>://WOS:000480229600001	10.1080/02640414.2019.1651614		This study aimed to examine the effects of two jump squat (JS) training programs involving different loading ranges in under-20 soccer players during a preseason period. Twenty-three elite young soccer players performed sprint speed (at 5-, 10-, and 20-m), change-of-direction (COD) speed, JS peak-power (PP), and countermovement jump (CMJ) tests pre and post four weeks of training. Athletes were p…																			20224449			Adolescent
Journal Article	T. J. Louder; E. Bressel; C. Nardoni; D. G. Dolny	2019	Biomechanical Comparison of Loaded Countermovement Jumps Performed on Land and in Water	Journal of Strength and Conditioning Research	33	1	25-35			https://www.scopus.com/inward/record.uri?eid=2-s2.0-85049628934&doi=10.1519%2fJSC.0000000000001900&partnerID=40&md5=6dca984998f764566c41cf7b56910e43	10.1519/JSC.0000000000001900
Journal Article	T. J. Louder; E. Bressel; C. Nardoni; D. G. Dolny	2019	BIOMECHANICAL COMPARISON OF LOADED COUNTERMOVEMENT JUMPS PERFORMED ON LAND AND IN WATER	Journal of Strength and Conditioning Research	33	1	25-35			<Go to ISI>://WOS:000462335100004	10.1519/jsc.0000000000001900		Researchers have observed physical improvements after the completion of aquatic-based jump training. However, there is a lack of research on the biomechanical specificity of aquatic-based movement. Therefore, the purpose of this investigation was to evaluate the kinetics and kinematics of loaded countermovement jumps performed in water versus land. Twenty young men and 24 National Collegiate Athl…
Journal Article	I. Makhlouf; A. Chaouachi; M. Chaouachi; A. Ben Othman; U. Granacher; D. G. Behm	2018	Combination of Agility and Plyometric Training Provides Similar Training Benefits as Combined Balance and Plyometric Training in Young Soccer Players	Front Physiol	9		1611				10.3389/fphys.2018.01611	adolescents_x000D_ change of direction_x000D_ football_x000D_ jump training_x000D_ plyometrics	Introduction: Studies that combined balance and resistance training induced larger performance improvements compared with single mode training. Agility exercises contain more dynamic and sport-specific movements compared with balance training. Thus, the purpose of this study was to contrast the effects of combined balance and plyometric training with combined agility and plyometric training and a…
Journal Article	I. Makhlouf; A. Chaouachi; M. Chaouachi; A. Ben Othman; U. Granacher; D. G. Behm	2018	Combination of Agility and Plyometric Training Provides Similar Training Benefits as Combined Balance and Plyometric Training in Young Soccer Players	Frontiers in Physiology	9					<Go to ISI>://WOS:000450038800003	10.3389/fphys.2018.01611		Introduction: Studies that combined balance and resistance training induced larger performance improvements compared with single mode training. Agility exercises contain more dynamic and sport-specific movements compared with balance training. Thus, the purpose of this study was to contrast the effects of combined balance and plyometric training with combined agility and plyometric training and a…
Journal Article	I. Makhlouf; A. Chaouachi; M. Chaouachi; A. B. Othman; U. Granacher; D. G. Behm	2018	Combination of agility and plyometric training provides similar training benefits as combined balance and plyometric training in young soccer players	Frontiers in Physiology	9	NOV				https://www.scopus.com/inward/record.uri?eid=2-s2.0-85057014097&doi=10.3389%2ffphys.2018.01611&partnerID=40&md5=15a3676056f184907da5b25adcee33d3	10.3389/fphys.2018.01611
Journal Article	T. Maly; F. Zahalka; L. Mala; P. Cech	2015	The bilateral strength and power asymmetries in untrained boys	Open Medicine	10	1	224-232			<Go to ISI>://WOS:000371696900016	10.1515/med-2015-0034		The aim of the study was to identify the level of isokinetic strength and power of lower limbs in 13-yearold untrained boys (n= 22, height: 158.5 +/- 8.0 cm, mass: 49.1 +/- 12.6 kg), to determine bilateral deficit between the limbs in the tests and examine their mutual relationship. Maximum peak muscle torque of knee extensors (PTQ) and flexors (PTH) on dominant (DL) and non-dominant leg (NL) wer…
Journal Article	J. Manuel Yanez-Garcia; D. Rodriguez-Rosell; R. Mora-Custodio; J. Jose Gonzalez-Badillo	2022	Changes in Muscle Strength, Jump, and Sprint Performance in Young Elite Basketball Players: The Impact of Combined High-Speed Resistance Training and Plyometrics	Journal of Strength and Conditioning Research	36	2	478-485			<Go to ISI>://WOS:000746902700031	10.1519/jsc.0000000000003472		Yanez-Garcia, JM, Rodriguez-Rosell, D, Mora-Custodio, R, and Gonzalez-Badillo, JJ. Changes in muscle strength, jump, and sprint performance in young elite basketball players: the impact of combined high-speed resistance training and plyometrics. J Strength Cond Res 36(2): 478-485, 2022-This study aimed to compare the effect of a combined resistance training (RT) and plyometrics on strength, sprin…
Journal Article	J. L. C. Marinho; A. O. Martins; E. Rey; S. González-Víllora	2020	Influence of biological maturation on speed, jump, and endurance in high-level youth soccer players	Revista Brasileira de Ciências do Esporte	42		e2052-e2052			<Go to ISI>://SCIELO:S0101-32892020000100248	10.1590/rbce.42.2019.311		ABSTRACT The goal of this study is to identify the influence of the maturity state in the physical components of the high level youth male soccer players of an elite club in Brazil. Eighty-seven young male soccer players participated in this study, distributed in 34 U-14 players, 23 U-16 players and 30 U-19 players. Peak height velocity (PHV) was estimated: Pre-PHV (<-1.0 years, n=13), mid-PHV (-…
Journal Article	M. C. Marques; A. Pereira; I. G. Reis; R. van den Tillaar	2013	Does an in-Season 6-Week Combined Sprint and Jump Training Program Improve Strength-Speed Abilities and Kicking Performance in Young Soccer Players?	J Hum Kinet	39		157-66				10.2478/hukin-2013-0078	kicking_x000D_ lower extremity_x000D_ soccer_x000D_ speed training	The aim of this study was to examine the effect of a six-week combined jump and sprint training program on strength-speed abilities in a large sample of youth competitive soccer players. It was hypothesized that the experimental training group would enhance their jumping and sprinting abilities. Enhancement of kicking performance was also hypothesized due to an expected increase in explosive stre…
Journal Article	M. C. Marques; A. Pereira; I. G. Reis; R. Van Den Tillaar	2013	Does an in-season 6-week combined sprint and jump training program improve strength-speed abilities and kicking performance in young soccer players?	Journal of Human Kinetics	39	1	157-166			https://www.scopus.com/inward/record.uri?eid=2-s2.0-84903576395&doi=10.2478%2fhukin-2013-0078&partnerID=40&md5=d7af154b672103f205ee149bbced71d4	10.2478/hukin-2013-0078
Journal Article	M. C. Marques; A. Pereira; I. G. Reis; R. van den Tillaar	2013	Does an in-Season 6-Week Combined Sprint and Jump Training Program Improve Strength-Speed Abilities and Kicking Performance in Young Soccer Players?	Journal of Human Kinetics	39		157-166	Termedia Publishing House		https://search.ebscohost.com/login.aspx?direct=true&AuthType=sso&db=s3h&AN=94441550&site=ehost-live&scope=site&custid=s6636215	10.2478/hukin-2013-0078	SOCCER training_x000D_ SOCCER players_x000D_ PHYSICAL training & conditioning_x000D_ SPRINTING training_x000D_ KICKING (Football)_x000D_ LEG exercises_x000D_ kicking_x000D_ lower extremity_x000D_ soccer_x000D_ speed training	The aim of this study was to examine the effect of a six-week combined jump and sprint training program on strength-speed abilities in a large sample of youth competitive soccer players. It was hypothesized that the experimental training group would enhance their jumping and sprinting abilities. Enhancement of kicking performance was also hypothesized due to an expected increase in explosive stre…
Journal Article	M. C. Marques; A. Pereira; I. G. Reis; R. van den Tillaar	2013	Does an in-Season 6-Week Combined Sprint and Jump Training Program Improve Strength-Speed Abilities and Kicking Performance in Young Soccer Players?	Journal of Human Kinetics	39	1	157-166			<Go to ISI>://WOS:000330209300016	10.2478/hukin-2013-0078		The aim of this study was to examine the effect of a six-week combined jump and sprint training program on strength-speed abilities in a large sample of youth competitive soccer players. It was hypothesized that the experimental training group would enhance their jumping and sprinting abilities. Enhancement of kicking performance was also hypothesized due to an expected increase in explosive stre…
Journal Article	C. Marta; A. R. Alves; N. Casanova; H. P. Neiva; D. A. Marinho; M. Izquierdo; C. Nunes; M. C. Marques	2022	Suspension vs. Plyometric Training in Children's Explosive Strength	Journal of Strength and Conditioning Research	36	2	433-440			https://www.scopus.com/inward/record.uri?eid=2-s2.0-85123877228&doi=10.1519%2fJSC.0000000000004009&partnerID=40&md5=0429aa5a173599647fd6beaff5bdb4f0	10.1519/JSC.0000000000004009
Journal Article	C. Marta; A. R. Alves; N. Casanova; H. P. Neiva; D. A. Marinho; M. Izquierdo; C. Nunes; M. C. Marques	2022	Suspension vs. Plyometric Training in Children's Explosive Strength	Journal of Strength and Conditioning Research	36	2	433-440			<Go to ISI>://WOS:000746902700025			The aim of this study was to compare the effects of different training programs, that is, 8 weeks of suspension training (ST) or plyometric training (PT), on measures of strength and power in untrained healthy children. One hundred eighteen children (57 boys and 61 girls) aged 10-11 years (mean +/- SD: 10.84 0.46 years) were randomly assigned into PT (19 boys and 22 girls), ST (20 boys and 18 gir…
Journal Article	R. Martin-Moya; A. F. Silva; F. M. Clemente; F. T. Gonzalez-Fernandez	2023	Effects of combined plyometric, strength and running technique training program on change-of-direction and countermovement jump: A two-armed parallel study design on young soccer players	Gait & Posture	105		27-34			<Go to ISI>://WOS:001043992900001	10.1016/j.gaitpost.2023.06.025		Context and objective: Players must be capable to have a good change-of-direction (COD) skill aiming to be the fastest as possible to react immediately to the opponent or even to help players to be more agile since COD is a physical determinant of agility. Thus, the aim of this study was to test the effects of a six-week combined training intervention in the COD and countermovement jump (CMJ) of …
Journal Article	R. Martín-Moya; A. F. Silva; F. M. Clemente; F. T. González-Fernández	2023	Effects of combined plyometric, strength and running technique training program on change-of-direction and countermovement jump: A two-armed parallel study design on young soccer players	Gait and Posture	105		27-34			https://www.scopus.com/inward/record.uri?eid=2-s2.0-85164274512&doi=10.1016%2fj.gaitpost.2023.06.025&partnerID=40&md5=76c51785d7c1e84e844d2ac1321dc621	10.1016/j.gaitpost.2023.06.025
Journal Article	H. Marzouki; S. Sbai; I. Ouergui; O. Selmi; M. S. Andrade; E. Bouhlel; M. Thuany; K. Weiss; P. T. Nikolaidis; B. Knechtle	2023	Effects of Biological Age on Athletic Adaptations to Combined Plyometric and Sprint with Change of Direction with Ball Training in Youth Soccer Players	Biology (Basel)	12	1					10.3390/biology12010120	in-season period_x000D_ peak height velocity_x000D_ physical fitness_x000D_ strength conditioning_x000D_ team sports_x000D_ testing	There is evidence for the effectiveness of youth combined plyometric and sprint with change of direction (COD) training. However, the evidence is not well-known regarding the in-season effects of biological age (peak height velocity—PHV) on the motor adaptive processes following combined plyometric and COD with ball training (P-CODBT) in youth soccer players. This study aimed to examine the in-se…
Journal Article	H. Marzouki; S. Sbai; I. Ouergui; O. Selmi; M. S. Andrade; E. Bouhlel; M. Thuany; K. Weiss; P. T. Nikolaidis; B. Knechtle	2023	Effects of Biological Age on Athletic Adaptations to Combined Plyometric and Sprint with Change of Direction with Ball Training in Youth Soccer Players	Biology	12	1				https://www.scopus.com/inward/record.uri?eid=2-s2.0-85146754352&doi=10.3390%2fbiology12010120&partnerID=40&md5=fffb4188a2b503692f0b0e5672623c6e	10.3390/biology12010120
Journal Article	H. Marzouki; S. Sbai; I. Ouergui; O. Selmi; M. S. S. Andrade; E. Bouhlel; M. Thuany; K. Weiss; P. T. T. Nikolaidis; B. Knechtle	2023	Effects of Biological Age on Athletic Adaptations to Combined Plyometric and Sprint with Change of Direction with Ball Training in Youth Soccer Players	Biology-Basel	12	1				<Go to ISI>://WOS:000914145700001	10.3390/biology12010120		Simple Summary The combination of plyometric and sprint with change of direction (COD) training was shown to be more attractive and effective in eliciting greater developments in youth soccer fitness than a single training regime (e.g., plyometric protocol). However, the evidence is not well-known regarding the in-season effects of biological age (peak height velocity-PHV) on motor adaptive proce…																								Export Date: 07 August 2024; Cited By: 236		https://www.scopus.com/inward/record.uri?eid=2-s2.0-79952276499&doi=10.1519%2fJSC.0b013e3181bf0223&partnerID=40&md5=8a437affd4c7b8878063b09a1ee78c7d								Scopus
Journal Article	K. Mazurek; P. Zmijewski; H. Makaruk; A. Mroz; A. Czajkowska; K. Witek; S. Bodasinski; P. Lipinska	2018	Effects of Short-Term Plyometric Training on Physical Performance in Male Handball Players	Journal of Human Kinetics	63	1	137-148			<Go to ISI>://WOS:000445547400014	10.2478/hukin-2018-0014		The aim of this study was to compare the effects of plyometric and jump training on physical performance in young male handball players. Twenty-six young male handball players were divided into two sub-groups to perform a five-week pre-season training programme supplemented with two ground-reactive protocols with an equal number of jumping exercises referred as to ground contacts: plyometric trai…																			105010706				To compare the effects of explosive strength (ExpS) vs. repeated shuttle sprint (RS) training on repeated sprint ability (RSA) in young elite soccer players, 15 elite male adolescents (14.5 ± 0.5 years) performed, in addition to their soccer training program, RS (n = 7) or ExpS (n = 8) training once a week for a total of 10 weeks. RS training consisted of 2-3 sets of 5-6 x 15- to 20-m repeated sh…	Buchheit M; Mendez-Villanueva A; Delhomel G; Brughelli M; Ahmaidi S;; Issue Info: Oct2010, Vol. 24 Issue 10, p2715; Document Type: Journal Article		https://search.ebscohost.com/login.aspx?direct=true&AuthType=sso&db=s3h&AN=105010706&site=ehost-live&scope=site&custid=s6636215								SPORTDiscus with Full Text	EBSCOhost
Journal Article	A. J. McBurnie; T. Dos'Santos; P. A. Jones	2021	Biomechanical Associates of Performance and Knee Joint Loads During A 70-90° Cutting Maneuver in Subelite Soccer Players	Journal of Strength and Conditioning Research	35	11	3190-3198			https://www.scopus.com/inward/record.uri?eid=2-s2.0-85106460995&doi=10.1519%2fJSC.0000000000003252&partnerID=40&md5=1ab9d27b911843fde91df46166ab208d	10.1519/JSC.0000000000003252																					WOS:000282481800019				Buchheit, M, Mendez-Villanueva, A, Delhomel, G, Brughelli, M, and Ahmaidi, S. Improving repeated sprint ability in young elite soccer players: repeated shuttle sprints vs. explosive strength training. J Strength Cond Res 24(10): 2715-2722, 2010-To compare the effects of explosive strength (ExpS) vs. repeated shuttle sprint (RS) training on repeated sprint ability (RSA) in young elite soccer playe…	Times Cited: 210
Journal Article	A. J. McBurnie; T. Dos'Santos; P. A. Jones	2021	Biomechanical Associates of Performance and Knee Joint Loads During A 70-90° Cutting Maneuver in Subelite Soccer Players	Journal of Strength and Conditioning Research	35	11	3190-3198			<Go to ISI>://WOS:000734887800033	10.1519/jsc.0000000000003252		McBurnie, AJ, Dos'Santos, T, Jones, PA. Biomechanical associates of performance and knee joint loads during a 70-90 degrees cutting maneuver in subelite soccer players. J Strength Cond Res 35(11): 3190-3198, 2021-The aim of this study was to explore the performance-injury risk" conflict during cutting, by examining whole-body joint kinematics and kinetics that are responsible for faster change-of…
Journal Article	B. McKinlay; P. Wallace; R. Dotan; D. Long; B. Falk	2016	Effects of Plyometric and Resistance Training on Muscle Strength and Neuromotor Function in Adolescent Soccer Players	Pediatric Exercise Science	28		20-20	Human Kinetics Publishers, Inc.		https://search.ebscohost.com/login.aspx?direct=true&AuthType=sso&db=s3h&AN=120431763&site=ehost-live&scope=site&custid=s6636215		SKELETAL muscle physiology_x000D_ JUMPING_x000D_ KNEE_x000D_ MUSCLE strength_x000D_ SOCCER_x000D_ TORQUE_x000D_ PLYOMETRICS_x000D_ PHYSICAL training & conditioning_x000D_ RESISTANCE training_x000D_ CHILDREN_x000D_ COMPARATIVE studies_x000D_ HEALTH outcome assessment_x000D_ PROBABILITY theory_x000D_ ADOLESCENCE	Background: Resistance and plyometric training have been widely studied among adult athletes, but much less so in child athletes. Aim: To examine the differential effects of 8-week resistance (RT) or plyometric (PLYO) training (in addition to regular, sport-specific training) on static and dynamic knee-extension peak torque (pT), peak rate of torque development (pRTD), and on jump performance, in…
Journal Article	B. J. McKinlay; P. J. Wallace; R. Dotan; D. Long; C. Tokuno; D. A. Gabriel; B. Falk	2017	Isometric and dynamic strength and neuromuscular attributes as predictors of vertical jump performance in 11- to 13-year-old male athletes	Appl Physiol Nutr Metab	42	9	924-930				10.1139/apnm-2017-0111	Adolescent_x000D_ Adolescent Development_x000D_ *Athletes_x000D_ *Athletic Performance_x000D_ Child_x000D_ *Child Development_x000D_ Electromyography_x000D_ Humans_x000D_ Leg_x000D_ Male_x000D_ *Models, Biological_x000D_ *Muscle Development_x000D_ Muscle Strength/*physiology_x000D_ Muscle Strength Dynamometer_x000D_ Muscle, Skeletal/growth & development/*physiology_x000D_ Soccer_x000D_ Torque_x00…	In explosive contractions, neural activation is a major factor in determining the rate of torque development, while the latter is an important determinant of jump performance. However, the contribution of neuromuscular activation and rate of torque development to jump performance in children and youth is unclear. The purpose of this study was to examine the relationships between the rate of neuro…																			PQDT:86201142					Times Cited: 0
Journal Article	B. J. McKinlay; P. J. Wallace; R. Dotan; D. Long; C. Tokuno; D. A. Gabriel; B. Falk	2017	Isometric and dynamic strength and neuromuscular attributes as predictors of vertical jump performance in 11- to 13-year-old male athletes	Applied Physiology, Nutrition and Metabolism	42	9	924-930			https://www.scopus.com/inward/record.uri?eid=2-s2.0-85030725683&doi=10.1139%2fapnm-2017-0111&partnerID=40&md5=d7edeb88a0db4c65c6ff5273e010eabd	10.1139/apnm-2017-0111
Journal Article	B. J. McKinlay; P. J. Wallace; R. Dotan; D. Long; C. Tokuno; D. A. Gabriel; B. Falk	2017	Isometric and dynamic strength and neuromuscular attributes as predictors of vertical jump performance in 11-to 13-year-old male athletes	Applied Physiology Nutrition and Metabolism	42	9	924-930			<Go to ISI>://WOS:000408535900005	10.1139/apnm-2017-0111		In explosive contractions, neural activation is a major factor in determining the rate of torque development, while the latter is an important determinant of jump performance. However, the contribution of neuromuscular activation and rate of torque development to jump performance in children and youth is unclear. The purpose of this study was to examine the relationships between the rate of neuro…																			WOS:000271569300010				Castagna, C, Chaouachi, A, Rampinini, E, Chamari, K, and Impellizzeri, F. Aerobic and explosive power performance of elite Italian regional-level basketball players. J Strength Cond Res 23(7): 1982-1987, 2009-The aim of this study was to examine the aerobic fitness and lower-limbs explosive-power abilities of Italian regional-level amateur basketball players. Participants were basketball players …	Times Cited: 46
Book	S. J. McQuilliam	2022	Global Insights into the Role of Strength Training in Soccer, with Particular Reference to Academy Players							<Go to ISI>://PQDT:68270494
Journal Article	S. J. McQuilliam; D. R. Clark; R. M. Erskine; T. E. Brownlee	2020	Free-Weight Resistance Training in Youth Athletes: A Narrative Review	Sports Medicine	50	9	1567-1580			<Go to ISI>://WOS:000542552300001	10.1007/s40279-020-01307-7		Generating high levels of muscular strength and power are important for success in sport and may have long-term implications for sporting careers in youth athletes. Importantly, maturation may confound the neuromuscular adaptations to resistance training when attempting to differentiate between training- vs. growth-induced strength and power gains; thus, potentially leading to erroneous conclusio…
Journal Article	S. J. McQuilliam; D. R. Clark; R. M. Erskine; T. E. Brownlee	2022	Mind the gap! A survey comparing current strength training methods used in men's versus women's first team and academy soccer	Sci Med Footb	6	5	597-604				10.1080/24733938.2022.2070267	Male_x000D_ Humans_x000D_ Female_x000D_ *Soccer_x000D_ *Resistance Training_x000D_ *Sports_x000D_ Europe_x000D_ Exercise_x000D_ Strength training_x000D_ soccer_x000D_ youth	PURPOSE: Much less is known about strength and conditioning (S&C) practice in women's versus men's soccer. The aim of this study was to compare S&C practice between coaches working in men's or women's soccer, at first team or academy level, worldwide. METHODS: A total of 170 participants, who were involved with S&C support at their soccer club (in Europe, USA and South America, within men's or wo…																			WOS:000346345900013				Complex training (CXT) is the result of a combination of strength and plyometric exercises in the same session. This method has recently been used in the preparation of athletes of different sports. The aim of the present study was to observe the acute effects of a CXT program of 6 weeks: i) on agility with the ball, sprinting and the efficiency of crossing and shooting in youth soccer players; i…	Times Cited: 27
Journal Article	S. J. McQuilliam; D. R. Clark; R. M. Erskine; T. E. Brownlee	2022	Mind the gap! A survey comparing current strength training methods used in men’s versus women’s first team and academy soccer	Science and Medicine in Football	6	5	597-604			https://www.scopus.com/inward/record.uri?eid=2-s2.0-85132666152&doi=10.1080%2f24733938.2022.2070267&partnerID=40&md5=8a813adad0335622f085d41bcd9aeae4	10.1080/24733938.2022.2070267
Journal Article	S. J. McQuilliam; D. R. Clark; R. M. Erskine; T. E. Brownlee	2022	Mind the gap! A survey comparing current strength training methods used in men's versus women's first team and academy soccer	Science and Medicine in Football	6	5	597-604			<Go to ISI>://WOS:000789729300001	10.1080/24733938.2022.2070267		Purpose Much less is known about strength and conditioning (S&C) practice in women's versus men's soccer. The aim of this study was to compare S&C practice between coaches working in men's or women's soccer, at first team or academy level, worldwide. Methods A total of 170 participants, who were involved with S&C support at their soccer club (in Europe, USA and South America, within men's or wome…
Journal Article	G. Mendez-Rebolledo; R. Figueroa-Ureta; F. Moya-Mura; E. Guzman-Munoz; R. Ramirez-Campillo; R. S. Lloyd	2021	The Protective Effect of Neuromuscular Training on the Medial Tibial Stress Syndrome in Youth Female Track-and-Field Athletes: A Clinical Trial and Cohort Study	Journal of Sport Rehabilitation	30	7	1019-1027			<Go to ISI>://WOS:000690380400006	10.1123/jsr.2020-0376		Context: Few reports have analyzed the effects of neuromuscular (NM) training programs on the injury incidence among youth female track-and-field athletes. Objective: To determine the effects of NM training on reducing lower limb injury incidence and to establish its effects on countermovement jump performance, balance, 30-m sprint, and joint position sense in youth female track-and-field athlete…																			28182510			Athletic Performance/*physiology
Journal Article	G. Mendez-Rebolledo; R. Figueroa-Ureta; F. Moya-Mura; E. Guzmán-Muñoz; R. Ramirez-Campillo; R. S. Lloyd	2021	The protective effect of neuromuscular training on the medial tibial stress syndrome in youth female track-and-field athletes: A clinical trial and cohort study	Journal of Sport Rehabilitation	30	7	1019-10277			https://www.scopus.com/inward/record.uri?eid=2-s2.0-85114607177&doi=10.1123%2fjsr.2020-0376&partnerID=40&md5=55dd291e586a1290c7ba74c52126b47b	10.1123/jsr.2020-0376
Journal Article	J. Mendiguchia; E. Martinez-Ruiz; J. B. Morin; P. Samozino; P. Edouard; P. E. Alcaraz; F. Esparza-Ros; A. Mendez-Villanueva	2015	Effects of hamstring-emphasized neuromuscular training on strength and sprinting mechanics in football players	Scandinavian Journal of Medicine and Science in Sports	25	6	e621-e629			https://www.scopus.com/inward/record.uri?eid=2-s2.0-84948717637&doi=10.1111%2fsms.12388&partnerID=40&md5=5876e6040d9bc5b572439d4d68c951ed	10.1111/sms.12388
Journal Article	J. Mendiguchia; E. Martinez-Ruiz; J. B. Morin; P. Samozino; P. Edouard; P. E. Alcaraz; F. Esparza-Ros; A. Mendez-Villanueva	2015	Effects of hamstring-emphasized neuromuscular training on strength and sprinting mechanics in football players	Scandinavian Journal of Medicine & Science in Sports	25	6	E621-E629			<Go to ISI>://WOS:000365452600009	10.1111/sms.12388		The objective of this study was to examine the effects of a neuromuscular training program combining eccentric hamstring muscle strength, plyometrics, and free/resisted sprinting exercises on knee extensor/flexor muscle strength, sprinting performance, and horizontal mechanical properties of sprint running in football (soccer) players. Sixty footballers were randomly assigned to an experimental g…
Journal Article	R. W. Meyers; J. L. Oliver; M. G. Hughes; R. S. Lloyd; J. B. Cronin	2017	Influence of Age, Maturity, and Body Size on the Spatiotemporal Determinants of Maximal Sprint Speed in Boys	Journal of Strength and Conditioning Research	31	4	1009-1016			<Go to ISI>://WOS:000398794500021	10.1519/jsc.0000000000001310		Meyers, RW, Oliver, JL, Hughes, MG, Lloyd, RS, and Cronin, JB. Influence of age, maturity, and body size on the spatiotemporal determinants of maximal sprint speed in boys. J Strength Cond Res 31(4): 1009-1016, 2017The aim of this study was to investigate the influence of age, maturity, and body size on the spatiotemporal determinants of maximal sprint speed in boys. Three-hundred and seventy-fiv…
Journal Article	C. Meylan; D. Malatesta	2009	Effects of in-season plyometric training within soccer practice on explosive actions of young players	J Strength Cond Res	23	9	2605-13				10.1519/JSC.0b013e3181b1f330	Acceleration_x000D_ Adolescent_x000D_ Age Factors_x000D_ Analysis of Variance_x000D_ Athletic Performance/*physiology_x000D_ Body Mass Index_x000D_ Competitive Behavior/physiology_x000D_ Exercise Test_x000D_ Humans_x000D_ Male_x000D_ Muscle Strength/*physiology_x000D_ Physical Education and Training/*methods_x000D_ Physical Fitness/physiology_x000D_ Puberty/physiology_x000D_ Running/*physiology_x…	In soccer, explosive actions such as jumping, sprinting, and changes of direction are essential to optimal performance not only in adults, but also in children's games. The purpose of the present investigation was to determine the influence of a short-term plyometric training within regular soccer practice on explosive actions of early pubertal soccer players during the in-season. Fourteen childr…
Journal Article	C. Meylan; D. Malatesta	2009	Effects of in-season plyometric training within soccer practice on explosive actions of young players	Journal of strength and conditioning research / National Strength & Conditioning Association	23	9	2605-2613			https://www.scopus.com/inward/record.uri?eid=2-s2.0-77449097369&doi=10.1519%2fJSC.0b013e3181b1f330&partnerID=40&md5=c75fc764e3581a4342c833fee6d857cc	10.1519/JSC.0b013e3181b1f330
Journal Article	C. Meylan; D. Malatesta	2009	EFFECTS OF IN-SEASON PLYOMETRIC TRAINING WITHIN SOCCER PRACTICE ON EXPLOSIVE ACTIONS OF YOUNG PLAYERS	Journal of Strength and Conditioning Research	23	9	2605-2613			<Go to ISI>://WOS:000272685600026	10.1519/JSC.0b013e3181b1f330		Meylan, C and Malatesta D. Effects of in-season plyometric training within soccer practice on explosive actions of young players. J Strength Cond Res 23(9): 2605-2613, 2009-In soccer, explosive actions such as jumping, sprinting, and changes of direction are essential to optimal performance not only in adults, but also in children's games. The purpose of the present investigation was to determine…
Journal Article	Y. Michailidis; I. G. Fatouros; E. Primpa; C. Michailidis; A. Avloniti; A. Chatzinikolaou; J. C. Barbero-Álvarez; D. Tsoukas; Douroudos, II; D. Draganidis; D. Leontsini; K. Margonis; F. Berberidou; A. Kambas	2013	Plyometrics' trainability in preadolescent soccer athletes	J Strength Cond Res	27	1	38-49				10.1519/JSC.0b013e3182541ec6	Analysis of Variance_x000D_ Anthropometry_x000D_ Athletic Performance/*physiology_x000D_ Child_x000D_ Exercise Test_x000D_ Humans_x000D_ Male_x000D_ Muscle Strength/*physiology_x000D_ Oxygen Consumption/physiology_x000D_ Physical Education and Training/*methods_x000D_ *Plyometric Exercise_x000D_ Soccer/*physiology_x000D_ Statistics, Nonparametric_x000D_ Testosterone/blood	Plyometric training (PT) is a widely used method to improve muscle ability to generate explosive power. This study aimed to determine whether preadolescent boys exhibit plyometric trainability or not. Forty-five children were randomly assigned to either a control (CG, N = 21, 10.6 ± 0.5 years; participated only in regular soccer practice) or a plyometric training group (PTG, N = 24, 10.6 ± 0.6 ye…
Journal Article	Y. Michailidis; I. G. Fatouros; E. Primpa; C. Michailidis; A. Avloniti; A. Chatzinikolaou; J. C. Barbero-Alvarez; D. Tsoukas; I. I. Douroudos; D. Draganidis; D. Leontsini; K. Margonis; F. Berberidou; A. Kambas	2013	Plyometrics trainability in preadolescent soccer athletes	Journal of Strength and Conditioning Research	27	1	38-49			https://www.scopus.com/inward/record.uri?eid=2-s2.0-84874037668&doi=10.1519%2fJSC.0b013e3182541ec6&partnerID=40&md5=812aa5c538dcd51174002350cc7ab5b5	10.1519/JSC.0b013e3182541ec6
Journal Article	Y. Michailidis; I. G. Fatouros; E. Primpa; C. Michailidis; A. Avloniti; A. Chatzinikolaou; J. C. Barbero-Alvarez; D. Tsoukas; I. I. Douroudos; D. Draganidis; D. Leontsini; K. Margonis; F. Berberidou; A. Kambas	2013	PLYOMETRICS' TRAINABILITY IN PREADOLESCENT SOCCER ATHLETES	Journal of Strength and Conditioning Research	27	1	38-49			<Go to ISI>://WOS:000313066200006	10.1519/JSC.0b013e3182541ec6		Michailidis, Y, Fatouros, IG, Primpa, E, Michailidis, C, Avloniti, A, Chatzinikolaou, A, Barbero-Alvarez, JC, Tsoukas, D, Douroudos, II, Draganidis, D, Leontsini, D, Margonis, K, Berberidou, F, and Kambas, A. Plyometrics' trainability in preadolescent soccer athletes. J Strength Cond Res 27(1): 38-49, 2013-Plyometric training (PT) is a widely used method to improve muscle ability to generate expl…
Journal Article	Y. Michailidis; A. Tabouris; T. Metaxas	2019	Effects of Plyometric and Directional Training on Physical Fitness Parameters in Youth Soccer Players	Int J Sports Physiol Perform	14	3	392-398				10.1123/ijspp.2018-0545	Acceleration_x000D_ Adolescent_x000D_ Athletic Performance/*physiology_x000D_ Humans_x000D_ Male_x000D_ Motor Skills/*physiology_x000D_ Physical Endurance/physiology_x000D_ *Physical Fitness_x000D_ Plyometric Exercise/*methods_x000D_ Soccer/*physiology_x000D_ change of direction_x000D_ football_x000D_ jumping exercise_x000D_ power	PURPOSE: To investigate whether the combination of a soccer training session, plyometric training, and change-of-direction (COD) exercises would enhance soccer ability to a greater extent than training on its own in youth soccer players. METHODS: Thirty-one youth players participated in this study (age: 12 [0.8] y). Players were randomly separated into 2 groups: a control group (CG, n = 14) and a…
Journal Article	Y. Michailidis; A. Tabouris; T. Metaxas	2019	Effects of plyometric and directional training on physical fitness parameters in youth soccer players	International Journal of Sports Physiology and Performance	14	3	392-398			https://www.scopus.com/inward/record.uri?eid=2-s2.0-85057037280&doi=10.1123%2fijspp.2018-0545&partnerID=40&md5=db7b7c2457f359d4752ae8c286f159b5	10.1123/ijspp.2018-0545
Journal Article	Y. Michailidis; A. Tabouris; T. Metaxas	2019	Effects of Plyometric and Directional Training on Physical Fitness Parameters in Youth Soccer Players	International Journal of Sports Physiology & Performance	14	3	392-398	Human Kinetics Publishers, Inc.		https://search.ebscohost.com/login.aspx?direct=true&AuthType=sso&db=s3h&AN=134932296&site=ehost-live&scope=site&custid=s6636215	10.1123/ijspp.2018-0545	PHYSIOLOGICAL effects of acceleration_x000D_ ATHLETIC ability_x000D_ EXERCISE physiology_x000D_ JUMPING_x000D_ SPRINTING_x000D_ PHYSICAL fitness_x000D_ SOCCER_x000D_ PLYOMETRICS_x000D_ PHYSICAL training & conditioning_x000D_ BODY movement_x000D_ T-test (Statistics)_x000D_ change of direction_x000D_ football_x000D_ jumping exercise_x000D_ power	Purpose: To investigate whether the combination of a soccer training session, plyometric training, and change-of-direction (COD) exercises would enhance soccer ability to a greater extent than training on its own in youth soccer players. Methods: Thirty-one youth players participated in this study (age: 12 [0.8] y). Players were randomly separated into 2 groups: a control group (CG, n = 14) and a…
Journal Article	Y. Michailidis; A. Tabouris; T. Metaxas	2019	Effects of Plyometric and Directional Training on Physical Fitness Parameters in Youth Soccer Players	International Journal of Sports Physiology and Performance	14	3	392-398			<Go to ISI>://WOS:000459706600018	10.1123/ijspp.2018-0545		To investigate whether the combination of a soccer training session, plyometric training, and change-of-direction (COD) exercises would enhance soccer ability to a greater extent than training on its own in youth soccer players. Methods: Thirty-one youth players participated in this study (age: 12 [0.8] y). Players were randomly separated into 2 groups: a control group (CG, n = 14) and an interve…
Journal Article	Y. Michailidis; P. Venegas; T. Metaxas	2023	Effects of Combined Horizontal Plyometric and Change of Direction Training on Anaerobic Parameters in Youth Soccer Players	Sports (Basel)	11	2					10.3390/sports11020027	agility_x000D_ horizontal plyometrics_x000D_ soccer_x000D_ sprint_x000D_ youth	The aim of this study is to investigate whether the combination of soccer training, plyometric training (PT), and change of direction (COD) exercises would enhance anaerobic performance to a greater extent than training on its own in youth U17 soccer players. Twenty youth players participated in this study. Players were randomly separated into two groups: the control group (CG, n = 9) and the int…
Journal Article	Y. Michailidis; P. Venegas; T. Metaxas	2023	Effects of Combined Horizontal Plyometric and Change of Direction Training on Anaerobic Parameters in Youth Soccer Players	Sports	11	2				https://www.scopus.com/inward/record.uri?eid=2-s2.0-85148755819&doi=10.3390%2fsports11020027&partnerID=40&md5=06a75135e8b3cd76b0ce8e17fd7bfd58	10.3390/sports11020027
Journal Article	Y. Michailidis; P. Venegas; T. Metaxas	2023	Effects of Combined Horizontal Plyometric and Change of Direction Training on Anaerobic Parameters in Youth Soccer Players	Sports (2075-4663)	11	2	27	MDPI		https://search.ebscohost.com/login.aspx?direct=true&AuthType=sso&db=s3h&AN=162157889&site=ehost-live&scope=site&custid=s6636215	10.3390/sports11020027	SOCCER players_x000D_ PLYOMETRICS_x000D_ SOCCER training_x000D_ CONTROL groups_x000D_ ILLINOIS_x000D_ agility_x000D_ horizontal plyometrics_x000D_ soccer_x000D_ sprint_x000D_ youth	The aim of this study is to investigate whether the combination of soccer training, plyometric training (PT), and change of direction (COD) exercises would enhance anaerobic performance to a greater extent than training on its own in youth U17 soccer players. Twenty youth players participated in this study. Players were randomly separated into two groups: the control group (CG, n = 9) and the int…
Journal Article	C. Miranda; V. Rago; J. R. Silva; A. Rebelo	2022	Effects of traditional vs. complex strength training added to regular football training on physical capacities in U19 football players: a team study	Sport Sciences for Health	18	3	671-680			https://www.scopus.com/inward/record.uri?eid=2-s2.0-85114374667&doi=10.1007%2fs11332-021-00833-9&partnerID=40&md5=c5cc4186da43ee376986d0feb9bbf124	10.1007/s11332-021-00833-9
Journal Article	C. Miranda; V. Rago; J. R. Silva; A. Rebelo	2022	Effects of traditional vs. complex strength training added to regular football training on physical capacities in U19 football players: a team study	Sport Sciences for Health	18	3	671-680			https://search.ebscohost.com/login.aspx?direct=true&AuthType=sso&db=s3h&AN=159141073&site=ehost-live&scope=site&custid=s6636215	10.1007/s11332-021-00833-9	TRAINING of soccer players_x000D_ STRENGTH training_x000D_ PHYSICAL training & conditioning_x000D_ SOCCER teams_x000D_ SOCCER players_x000D_ SOCCER training_x000D_ Jump_x000D_ Performance_x000D_ Power_x000D_ Sprint_x000D_ Team sports_x000D_ Training load	Purpose: We compared short-term physical performance adaptations to traditional strength training (TST) or complex strength training (CST) in a youth football (soccer) team during the preparatory period. Methods: A professional U19 male football team (n = 26; age = 17.3 ± 1.5 yrs) were divided in a TST (4 sets × 4 reps at 60–85% of one-repetition maximum [1RM] resistance training twice/week; n = …																								Export Date: 07 August 2024; Cited By: 47		https://www.scopus.com/inward/record.uri?eid=2-s2.0-85040220598&doi=10.1123%2fijspp.2016-0372&partnerID=40&md5=ec7d627ec28f2143c45c2cc0fea2891e								Scopus
Journal Article	Y. MlChailidis; I. G. Fatouros; E. Primpa; C. Michailidis; A. Avloniti; A. Chatzinikolaou; J. C. Barbero-Álvarez; D. Tsoukas; I. I. Douroudos; D. Draganidis; D. Leontsini; K. Margonis; F. Berberidou; A. Kambas	2013	PLYOMETRICS' TRAINABILITY IN PREADOLESCENT SOCCER ATHLETES	Journal of Strength & Conditioning Research	27	1	38-49			https://search.ebscohost.com/login.aspx?direct=true&AuthType=sso&db=s3h&AN=84676314&site=ehost-live&scope=site&custid=s6636215		BODY composition_x000D_ PHYSICAL training & conditioning_x000D_ ABILITY_x000D_ ANTHROPOMETRY_x000D_ ATHLETIC ability_x000D_ CARDIOPULMONARY system_x000D_ EXERCISE physiology_x000D_ EXERCISE tests_x000D_ HEART rate monitoring_x000D_ JUMPING_x000D_ MOTOR ability_x000D_ MUSCLE strength testing_x000D_ SKINFOLD thickness_x000D_ SOCCER_x000D_ TESTOSTERONE_x000D_ PLYOMETRICS_x000D_ TRAINING_x000D_ TREAD…	The article discusses research investigating whether preadolescent boys exhibit plyometric trainability. They recruited 45 children of approximately 11 years who were randomly assigned to either a group that participated only in regular soccer practice or a group that participated in soccer practice and plyometric training (PT), which is a method for improving muscle ability to generate explosive…																			WOS:000418351400013				Purpose: To assess and compare the effects of 8 wk of in-season (2 sessions/wk) low-and high-volume plyometric training (PT) on measures of physical fitness in prepubertal male soccer players. Methods: A total of 25 soccer players were randomly assigned to a low-volume PT group (LPT; n = 13, age 12.68 +/- 0.23 y, age at peak height velocity [APHV] 14.25 +/- 0.29 y, maturity offset -1.57 +/- 0.29 …	Times Cited: 40
Journal Article	F. Mojica; E. Trudelle-Jackson; K. McConnell; S. Wylie; A. Ortiz	2011	Effectiveness of an Injury Prevention Program in Female Soccer Players	Medicine and Science in Sports and Exercise	43	5	807-808			<Go to ISI>://WOS:000209079503325	10.1249/01.MSS.0000402248.99646.6d
Journal Article	J. Moran; M. Allen; J. Butson; U. Granacher; R. Hammami; F. M. Clemente; M. Klabunde; G. Sandercock	2023	How effective are external cues and analogies in enhancing sprint and jump performance in academy soccer players?	Journal of Sports Sciences	41	22	2054-2061			https://www.scopus.com/inward/record.uri?eid=2-s2.0-85184259181&doi=10.1080%2f02640414.2024.2309814&partnerID=40&md5=c4dd9cdb1ff9c1e6d81bb78c4b6ae843	10.1080/02640414.2024.2309814
Journal Article	J. Moran; M. Allen; J. Butson; U. Granacher; R. Hammami; F. M. Clemente; M. Klabunde; G. Sandercock	2023	How effective are external cues and analogies in enhancing sprint and jump performance in academy soccer players?	Journal of Sports Sciences	41	22	2054-2061			<Go to ISI>://WOS:001156041800001	10.1080/02640414.2024.2309814		This study investigated the effect of external (EC) and internal coaching cues (IC), analogies with a directional component (ADC) on sprint (20 m) and vertical jump performance in academy soccer players (n = 20). A repeated-measures analysis, with post-hoc comparisons, was used to identify any differences between these cues and a neutral (control) cue. Significant differences were found for both …																								Export Date: 07 August 2024; Cited By: 28		https://www.scopus.com/inward/record.uri?eid=2-s2.0-85114384671&doi=10.1519%2fJSC.0000000000003128&partnerID=40&md5=a5d787474a9db124396b1495dbe345b7								Scopus
Journal Article	J. Moran; G. R. H. Sandercock; R. Ramirez-Campillo; O. Todd; J. Collison; D. A. Parry	2017	Maturation-Related Effect of Low-Dose Plyometric Training on Performance in Youth Hockey Players	Pediatric Exercise Science	29	2	194-202			<Go to ISI>://WOS:000400723000005	10.1123/pes.2016-0151		Purpose: The purpose of this intervention study was to investigate if a low-dose of plyometric training (PT) could improve sprint and jump performance in groups of different maturity status. Method: Male youth field hockey players were divided into Pre-PHV (from-1 to -1.9 from PHV; Experimental: n=9; Control = 12) and Mid-PHV (0 to +0.9 from PHV; Experimental: n = 8; Control = 9) groups. Particip…																			WOS:000711802400022				Chaabene, H, Negra, Y, Moran, J, Prieske, O, Sammoud, S, Ramirez-Campillo, R, and Granacher, U. Plyometric training improves not only measures of linear speed, power, and change-of-direction speed but also repeated sprint ability in young female handball players. J Strength Cond Res 35(8): 2230-2235, 2021-This study examined the effects of an 8-week plyometric training (PT) program on components …	Times Cited: 29
Journal Article	J. J. Moran; G. R. H. Sandercock; R. Ramirez-Campillo; C. M. P. Meylan; J. A. Collison; D. A. Parry	2017	AGE-RELATED VARIATION IN MALE YOUTH ATHLETES' COUNTERMOVEMENT JUMP AFTER PLYOMETRIC TRAINING: A META-ANALYSIS OF CONTROLLED TRIALS	Journal of Strength and Conditioning Research	31	2	552-565			<Go to ISI>://WOS:000393766100039	10.1519/jsc.0000000000001444		Recent debate on the trainability of youths has focused on the existence of periods of accelerated adaptation to training. Accordingly, the purpose of this meta-analysis was to identify the age-and maturation-related pattern of adaptive responses to plyometric training in youth athletes. Thirty effect sizes were calculated from the data of 21 sources with studies qualifying based on the following…
Journal Article	P. Moreno-Navarro; J. L. Hernández-Davó; I. Peña-González	2020	Reliability and usefulness of half-squat 1RM estimation through movement velocity in U18 soccer players	European Journal of Human Movement	44		67-79			https://www.scopus.com/inward/record.uri?eid=2-s2.0-85100701928&doi=10.21134%2feurjhm.2020.44.541&partnerID=40&md5=135f97b698a8d179e8b9ad0dcd2b1b8b	10.21134/eurjhm.2020.44.541
Journal Article	T. Muehlbauer; V. Wagner; D. Brueckner; S. Schedler; G. Schwiertz; R. Kiss; M. Hagen	2019	Effects of a blocked versus an alternated sequence of balance and plyometric training on physical performance in youth soccer players	BMC Sports Sci Med Rehabil	11		18				10.1186/s13102-019-0131-y	Adolescence_x000D_ Agility_x000D_ Muscle power_x000D_ Postural control_x000D_ Speed_x000D_ of the authors, Professor Dr. Thomas Muehlbauer, is an Associate Editor of BMC_x000D_ Sports Science, Medicine, and Rehabilitation.	BACKGROUND: The sequence of blocked balance training (BT) followed by blocked plyometric training (PT) showed greater improvements in physical performance than vice versa and is explained by a preconditioning effect of BT-related adaptations on subsequent adaptations induced by PT. However, it remains unclear whether beneficial effects can also be induced using alternating instead of blocked BT a…																			113578669				Soccer is a fitness demanding sport. To prepare youth soccer players to be professional players in the future, soccer-specific fitness training is necessary besides soccer skill training. Agility, speed, and lower limb muscle power relative to body weight are the crucial physical abilities for soccer players to compete in the game. Specific training that improving agility, speed, and muscle power…	Chan, C K 1; Lee, J W 1; Fong, D T 1; Yung, P S 1; Chan, K M 1; Affiliations: 1: The Department of Orthopaedics and Traumatology, The Chinese Unviersity of Hong Kong, Shatin, Hong Kong;; Issue Info: 2011 Supplement, Vol. 25, pS12; Document Type: Abstract		https://search.ebscohost.com/login.aspx?direct=true&AuthType=sso&db=s3h&AN=113578669&site=ehost-live&scope=site&custid=s6636215								SPORTDiscus with Full Text	EBSCOhost
Journal Article	T. Muehlbauer; V. Wagner; D. Brueckner; S. Schedler; G. Schwiertz; R. Kiss; M. Hagen	2019	Effects of a blocked versus an alternated sequence of balance and plyometric training on physical performance in youth soccer players	BMC Sports Science, Medicine and Rehabilitation	11	1				https://www.scopus.com/inward/record.uri?eid=2-s2.0-85071904502&doi=10.1186%2fs13102-019-0131-y&partnerID=40&md5=d0fd11b9b0e76797ca8a914124132c74	10.1186/s13102-019-0131-y																					WOS:000440885200012				The aim of this study was to investigate changes in vertical jump technique over the course of a training session. Twelve plyometric and ballistic exercise-trained male athletes (age = 23.4 +/- 4.6 years, body mass = 78.7 +/- 18.8 kg, height = 177.1 +/- 9.0 cm) performed 3 sets of 10 repetitions of drop jump (DJ), rebound jump (RJ) and squat jump (SJ). Each exercise was analyzed from touchdown to…	Times Cited: 3
Journal Article	T. Muehlbauer; V. Wagner; D. Brueckner; S. Schedler; G. Schwiertz; R. Kiss; M. Hagen	2019	Effects of a blocked versus an alternated sequence of balance and plyometric training on physical performance in youth soccer players	BMC Sports Science, Medicine & Rehabilitation	11	1	N.PAG-N.PAG	BioMed Central		https://search.ebscohost.com/login.aspx?direct=true&AuthType=sso&db=s3h&AN=138395640&site=ehost-live&scope=site&custid=s6636215	10.1186/s13102-019-0131-y	SOCCER players_x000D_ MUSCLE strength_x000D_ ADOLESCENCE_x000D_ Agility_x000D_ Muscle power_x000D_ Postural control_x000D_ Speed	Background: The sequence of blocked balance training (BT) followed by blocked plyometric training (PT) showed greater improvements in physical performance than vice versa and is explained by a preconditioning effect of BT-related adaptations on subsequent adaptations induced by PT. However, it remains unclear whether beneficial effects can also be induced using alternating instead of blocked BT a…
Journal Article	T. Muehlbauer; V. Wagner; D. Brueckner; S. Schedler; G. Schwiertz; R. Kiss; M. Hagen	2019	Effects of a blocked versus an alternated sequence of balance and plyometric training on physical performance in youth soccer players	Bmc Sports Science Medicine and Rehabilitation	11	1				<Go to ISI>://WOS:000483493900001	10.1186/s13102-019-0131-y		Background The sequence of blocked balance training (BT) followed by blocked plyometric training (PT) showed greater improvements in physical performance than vice versa and is explained by a preconditioning effect of BT-related adaptations on subsequent adaptations induced by PT. However, it remains unclear whether beneficial effects can also be induced using alternating instead of blocked BT an…
Journal Article	C. L. Muñoz; R. R. Campillo; P. T. Gil; E. S. de Villarreal Sáez	2024	Effects of combined plyometric, strength, speed and change of direction training on youth male soccer players on physical performance: A randomised controlled trial	Retos	56		577-587			https://www.scopus.com/inward/record.uri?eid=2-s2.0-85194902646&doi=10.47197%2fretos.v56.104520&partnerID=40&md5=c5fa56b4d162568b85dba10c66db14dc	10.47197/retos.v56.104520																					WOS:000349394100032				The purpose of this study was to examine the relationships between maximum vertical jump height and (a) rate of torque development (RTD) calculated during 2 time intervals, 0-50 milliseconds (RTD50) and 0-200 milliseconds (RTD200) after torque onset and (b) peak torque (PT) for each of the triple extensor muscle groups. Thirty recreationally active individuals performed maximal isometric voluntar…	Times Cited: 20
Journal Article	C. F. Murtagh; C. Nulty; J. Vanrenterghem; A. O'Boyle; R. Morgans; B. Drust; R. M. Erskine	2018	The neuromuscular determinants of unilateral jump performance in soccer players are direction-specific	International Journal of Sports Physiology and Performance	13	5	604-611			https://www.scopus.com/inward/record.uri?eid=2-s2.0-85047780785&doi=10.1123%2fijspp.2017-0589&partnerID=40&md5=050726f9ca19ce0cfe1aa011eaeaef9f	10.1123/ijspp.2017-0589
Journal Article	C. F. Murtagh; C. Nulty; J. Vanrenterghem; A. O'Boyle; R. Morgans; B. Drust; R. M. Erskine	2018	The Neuromuscular Determinants of Unilateral Jump Performance in Soccer Players Are Direction-Specific	International Journal of Sports Physiology and Performance	13	5	604-611			<Go to ISI>://WOS:000433614400009	10.1123/ijspp.2017-0589		Purpose: To investigate differences in neuromuscular factors between elite and nonelite players and to establish which factors underpin direction-specific unilateral jump performance. Methods: Elite (n = 23; age, 18.1 [1.0] y; body mass index, 23.1 [1.8] kg-m(-2)) and nonelite (n = 20; age, 22.3 [2.7] y; body mass index, 23.8 [1.8] kg-m(-2)) soccer players performed 3 unilateral countermovement j…
Journal Article	C. F. Murtagh; M. Stubbs; J. Vanrenterghem; A. O’Boyle; R. Morgans; B. Drust; R. M. Erskine	2018	Patellar tendon properties distinguish elite from non-elite soccer players and are related to peak horizontal but not vertical power	European Journal of Applied Physiology	118	8	1737-1749			https://www.scopus.com/inward/record.uri?eid=2-s2.0-85047904954&doi=10.1007%2fs00421-018-3905-0&partnerID=40&md5=22f4a51054be36bd87773d591c1e008b	10.1007/s00421-018-3905-0
Journal Article	C. F. Murtagh; M. Stubbs; J. Vanrenterghem; A. O'Boyle; R. Morgans; B. Drust; R. M. Erskine	2018	Patellar tendon properties distinguish elite from non-elite soccer players and are related to peak horizontal but not vertical power	European Journal of Applied Physiology	118	8	1737-1749			<Go to ISI>://WOS:000438094700021	10.1007/s00421-018-3905-0		To investigate potential differences in patellar tendon properties between elite and non-elite soccer players, and to establish whether tendon properties were related to power assessed during unilateral jumps performed in different directions. Elite (n = 16; age 18.1 +/- 1.0 years) and non-elite (n = 13; age 22.3 +/- 2.7 years) soccer players performed vertical, horizontal-forward and medial unil…
Journal Article	G. D. Myer; K. R. Ford; J. P. Palumbo; T. E. Hewett	2005	Neuromuscular training improves performance and lower-extremity biomechanics in female athletes	Journal of Strength and Conditioning Research	19	1	51-60			https://www.scopus.com/inward/record.uri?eid=2-s2.0-15744369503&doi=10.1519%2f13643.1&partnerID=40&md5=eb9278b27a53b32da43853c1e5760592	10.1519/13643.1
Journal Article	G. D. Myer; K. R. Ford; J. P. Palumbo; T. E. Hewett	2005	Neuromuscular training improves performance and lower-extremity biomechanics in female athletes	Journal of Strength and Conditioning Research	19	1	51-60			<Go to ISI>://WOS:000227147800010	10.1519/13643.1		The purpose of this study was to examine the effects of a comprehensive neuromuscular training program on measures of performance and lower-extremity movement biomechanics in female athletes. The hypothesis was that significant improvements in measures of performance would be demonstrated concomitant with improved biomechanical measures related to anterior cruciate ligament injury risk. Forty-one…
Journal Article	Y. Negra; H. Chaabene; J. Fernandez-Fernandez; S. Sammoud; R. Bouguezzi; O. Prieske; U. Granacher	2020	Short-Term Plyometric Jump Training Improves Repeated-Sprint Ability in Prepuberal Male Soccer Players	Journal of Strength and Conditioning Research	34	11	3241-3249			https://www.scopus.com/inward/record.uri?eid=2-s2.0-85094833190&doi=10.1519%2fJSC.0000000000002703&partnerID=40&md5=b91b2ebfcce16c87ee6c5731c81fd0a4	10.1519/JSC.0000000000002703
Journal Article	Y. Negra; H. Chaabene; J. Fernandez-Fernandez; S. Sammoud; R. Bouguezzi; O. Prieske; U. Granacher	2020	Short-Term Plyometric Jump Training Improves Repeated-Sprint Ability in Prepuberal Male Soccer Players	Journal of Strength and Conditioning Research	34	11	3241-3249			<Go to ISI>://WOS:000587812100028	10.1519/jsc.0000000000002703		Negra, Y, Chaabene, H, Fernandez-Fernandez, J, Sammoud, S, Bouguezzi, R, Prieske, O, and Granacher, U. Short-term plyometric jump training improves repeated-sprint ability in prepuberal male soccer players. J Strength Cond Res 34(11): 3241-3249, 2020-This study examined the effects of a short-term (i.e., 8 weeks) combined horizontal and vertical plyometric jump training (PJT) program in combinati…
Journal Article	Y. Negra; H. Chaabene; S. Sammoud; R. Bouguezzi; M. A. Abbes; Y. Hachana; U. Granacher	2017	Effects of Plyometric Training on Physical Fitness in Prepuberal Soccer Athletes	International Journal of Sports Medicine	38	5	370-377			https://www.scopus.com/inward/record.uri?eid=2-s2.0-85015613970&doi=10.1055%2fs-0042-122337&partnerID=40&md5=3ff2fc8cb149a8b714935adf28f4e6fb	10.1055/s-0042-122337
Journal Article	Y. Negra; H. Chaabene; S. Sammoud; R. Bouguezzi; M. A. Abbes; Y. Hachana; U. Granacher	2017	Effects of Plyometric Training on Physical Fitness in Prepuberal Soccer Athletes	International Journal of Sports Medicine	38	5	370-377			<Go to ISI>://WOS:000402543500005	10.1055/s-0042-122337		This study aimed at examining the effects of plyometric training on stable (SPT) vs. unstable (UPT) surfaces on physical fitness in prepuberal soccer players. Male athletes were randomly assigned to SPT (n = 18; age = 12.7 +/- 0.2 years) or UPT (n = 16; age = 12.2 +/- 0.5 years). Both groups conducted 3 regular soccer training sessions per week combined with either 2 SPT or UPT sessions. Assessme…
Journal Article	Y. Negra; H. Chaabene; S. Sammoud; R. Bouguezzi; B. Mkaouer; Y. Hachana; U. Granacher	2017	Effects of Plyometric Training on Components of Physical Fitness in Prepuberal Male Soccer Athletes: The Role of Surface Instability	J Strength Cond Res	31	12	3295-3304				10.1519/jsc.0000000000002262	Adolescent_x000D_ Athletes_x000D_ Athletic Performance/*physiology_x000D_ Body Mass Index_x000D_ Child_x000D_ Exercise_x000D_ Exercise Test_x000D_ Humans_x000D_ Male_x000D_ Muscle Strength/*physiology_x000D_ Physical Fitness/*physiology_x000D_ Plyometric Exercise/*methods_x000D_ Soccer/*physiology	Negra, Y, Chaabene, H, Sammoud, S, Bouguezzi, R, Mkaouer, B, Hachana, Y, and Granacher, U. Effects of plyometric training on components of physical fitness in prepuberal male soccer athletes: the role of surface instability. J Strength Cond Res 31(12): 3295-3304, 2017-Previous studies contrasted the effects of plyometric training (PT) conducted on stable vs. unstable surfaces on components of phy…
Journal Article	Y. Negra; H. Chaabene; S. Sammoud; R. Bouguezzi; B. Mkaouer; Y. Hachana; U. Granacher	2017	Effects of plyometric training on components of physical fitness in prepuberal male soccer athletes: The role of surface instability	Journal of Strength and Conditioning Research	31	12	3295-3304			https://www.scopus.com/inward/record.uri?eid=2-s2.0-85044105362&doi=10.1519%2fJSC.0000000000002262&partnerID=40&md5=2a29bfb14a8f1b11d877bca9b9b1c170	10.1519/JSC.0000000000002262
Journal Article	Y. Negra; H. Chaabene; S. Sammoud; R. Bouguezzi; B. Mkaouer; Y. Hachana; U. Granacher	2017	EFFECTS OF PLYOMETRIC TRAINING ON COMPONENTS OF PHYSICAL FITNESS IN PREPUBERAL MALE SOCCER ATHLETES: THE ROLE OF SURFACE INSTABILITY	Journal of Strength and Conditioning Research	31	12	3295-3304			<Go to ISI>://WOS:000423290100008	10.1519/jsc.0000000000002262		Previous studies contrasted the effects of plyometric training (PT) conducted on stable vs. unstable surfaces on components of physical fitness in child and adolescent soccer players. Depending on the training modality (stable vs. unstable), specific performance improvements were found for jump (stable PT) and balance performances (unstable PT). In an attempt to combine the effects of both traini…
Journal Article	Y. Negra; H. Chaabene; S. Sammoud; O. Prieske; J. Moran; R. Ramirez-Campillo; A. Nejmaoui; U. Granacher	2020	The increased effectiveness of loaded versus unloaded plyometric jump training in improving muscle power, speed, change of direction, and kicking-distance performance in prepubertal male soccer players	International Journal of Sports Physiology and Performance	15	2	189-195			https://www.scopus.com/inward/record.uri?eid=2-s2.0-85079002375&doi=10.1123%2fijspp.2018-0866&partnerID=40&md5=14b4f4d707352b29eba49f00596deaeb	10.1123/ijspp.2018-0866
Journal Article	Y. Negra; H. Chaabene; S. Sammoud; O. Prieske; J. Moran; R. Ramirez-Campillo; A. Nejmaoui; U. Granacher	2020	The Increased Effectiveness of Loaded Versus Unloaded Plyometric Jump Training in Improving Muscle Power, Speed, Change of Direction, and Kicking-Distance Performance in Prepubertal Male Soccer Players	International Journal of Sports Physiology and Performance	15	2	189-195			<Go to ISI>://WOS:000540280900006	10.1123/ijspp.2018-0866		Purpose: To examine the effects of loaded (LPJT) versus unloaded plyometric jump training (UPJT) programs on measures of muscle power, speed, change of direction (CoD), and kicking-distance performance in prepubertal male soccer players. Methods: Participants (N = 29) were randomly assigned to a LPJT group (n = 13; age = 13.0 [0.7] y) using weighted vests or UPJT group (n = 16; age = 13.0 [0.5] y…
Journal Article	Y. Negra; H. Chaabene; T. Stoeggl; M. Hammami; M. S. Chelly; Y. Hachana	2020	Effectiveness and time-course adaptation of resistance training vs. plyometric training in prepubertal soccer players	Journal of Sport and Health Science	9	6	620-627			<Go to ISI>://WOS:000598524600017	10.1016/j.jshs.2016.07.008		Purpose: This study aimed to assess the effectiveness and time course for improvements in explosive actions through resistance training (RT) vs. plyometric training (PT) in prepubertal soccer players. Methods: Thirty-four male subjects were assigned to: a control group (n=11); an RT group (5 regular soccer training sessions per week, n=12); a PT group (3 soccer training sessions and 2 RT sessions…
Journal Article	Y. Negra; H. Chaabene; T. Stöggl; M. Hammami; M. S. Chelly; Y. Hachana	2020	Effectiveness and time-course adaptation of resistance training vs. plyometric training in prepubertal soccer players	Journal of Sport and Health Science	9	6	620-627			https://www.scopus.com/inward/record.uri?eid=2-s2.0-84994424626&doi=10.1016%2fj.jshs.2016.07.008&partnerID=40&md5=eff1a95b82504b98ee0d3dcf1fda935b	10.1016/j.jshs.2016.07.008
Journal Article	Y. Negra; S. Sammoud; R. Bouguezzi; Y. Hachana; H. Chaabene; B. Mkaouer; U. R. S. Granacher	2017	EFFECTS OF PLYOMETRIC TRAINING ON COMPONENTS OF PHYSICAL FITNESS IN PREPUBERAL MALE SOCCER ATHLETES: THE ROLE OF SURFACE INSTABILITY	Journal of Strength & Conditioning Research	31	12	3295-3304			https://search.ebscohost.com/login.aspx?direct=true&AuthType=sso&db=s3h&AN=126511614&site=ehost-live&scope=site&custid=s6636215	10.1519/JSC.0000000000002262	PHYSICAL fitness_x000D_ ATHLETIC ability_x000D_ POSTURAL balance_x000D_ EXERCISE physiology_x000D_ JUMPING_x000D_ MUSCLE strength_x000D_ SOCCER_x000D_ PLYOMETRICS_x000D_ ANALYSIS of covariance_x000D_ HEALTH outcome assessment_x000D_ PRE-tests & post-tests_x000D_ DESCRIPTIVE statistics_x000D_ ADOLESCENCE_x000D_ athletic performance_x000D_ balance_x000D_ football_x000D_ stretch-shortening cycle_x00…	Previous studies contrasted the effects of plyometric training (PT) conducted on stable vs. unstable surfaces on components of physical fitness in child and adolescent soccer players. Depending on the training modality (stable vs. unstable), specific performance improvements were found for jump (stable PT) and balance performances (unstable PT). In an attempt to combine the effects of both traini…
Journal Article	M. Niering; T. Muehlbauer	2023	Changes After a Conventional vs. an Alternative Therapy Program on Physical, Psychological, and Injury-Related Parameters in Male Youth Soccer Players With Patellar Tendinopathy During Return to Competition	J Strength Cond Res	37	9	1834-1843				10.1519/jsc.0000000000004467	Adolescent_x000D_ Humans_x000D_ Male_x000D_ *Athletic Performance/physiology_x000D_ Muscle Strength/physiology_x000D_ *Muscle Stretching Exercises_x000D_ *Soccer/physiology_x000D_ *Tendinopathy/therapy	Niering, M and Muehlbauer, T. Changes after a conventional vs. an alternative therapy program on physical, psychological and injury-related parameters in male youth soccer players with patellar tendinopathy during return to competition. J Strength Cond Res 37(9): 1834-1843, 2023-Changes after a conventional (CON) vs. alternative (ALT) therapy program on physical, psychological, and injury-related…
Journal Article	M. Niering; T. Muehlbauer	2023	Changes after a Conventional vs an Alternative Therapy Program on Physical, Psychological, and Injury-Related Parameters in Male Youth Soccer Players with Patellar Tendinopathy during Return to Competition	Journal of Strength and Conditioning Research	37	9	1834-1843			https://www.scopus.com/inward/record.uri?eid=2-s2.0-85168796481&doi=10.1519%2fJSC.0000000000004467&partnerID=40&md5=c662631d42424bbd2cb48663e1f9afc7	10.1519/JSC.0000000000004467
Journal Article	M. Niering; T. Muehlbauer	2023	Changes After a Conventional vs. an Alternative Therapy Program on Physical, Psychological, and Injury-Related Parameters in Male Youth Soccer Players With Patellar Tendinopathy During Return to Competition	Journal of Strength & Conditioning Research	37	9	1834-1843			https://search.ebscohost.com/login.aspx?direct=true&AuthType=sso&db=s3h&AN=171906430&site=ehost-live&scope=site&custid=s6636215	10.1519/jsc.0000000000004467	SOCCER_x000D_ TENDINOPATHY_x000D_ SPORTS participation_x000D_ ISOMETRIC exercise_x000D_ STRETCH (Physiology)_x000D_ SOCCER injuries_x000D_ PATELLA_x000D_ PHYSICAL therapy_x000D_ PHYSICAL training & conditioning_x000D_ PHYSICAL fitness_x000D_ TREATMENT effectiveness_x000D_ MUSCLE strength_x000D_ ATHLETIC ability_x000D_ JUMPING_x000D_ PAIN management_x000D_ MOTOR ability_x000D_ SPRINTING_x000D_ HUM…	Changes after a conventional (CON) vs. alternative (ALT) therapy program on physical, psychological, and injury-related or pain-related parameters in soccer players with patellar tendinopathy (PT) during return to competition were examined. Thirty-four male youth soccer players (15-16 years) with PT were randomly assigned to a CON (n = 18) or ALT (n = 16) program. The ALT program consisted of 60 …
Journal Article	P. T. Nikolaidis; J. Ingebrigtsen; I. Jeffreys	2016	The effects of anthropometry and leg muscle power on drive and transition phase of acceleration: A longitudinal study on young soccer players	Journal of Sports Medicine and Physical Fitness	56	10	1156-1162			https://www.scopus.com/inward/record.uri?eid=2-s2.0-84994895248&partnerID=40&md5=a02773ef849ec992a039ebbcd249dd7b																											Export Date: 07 August 2024; Cited By: 35		https://www.scopus.com/inward/record.uri?eid=2-s2.0-85014637527&partnerID=40&md5=0861f1d56331b1f55397e5398eda32dd								Scopus
Journal Article	P. T. Nikolaidis; J. Ingebrigtsen; I. Jeffreys	2016	The effects of anthropometry and leg muscle power on drive and transition phase of acceleration: a longitudinal study on young soccer players	Journal of Sports Medicine and Physical Fitness	56	10	1156-1162			<Go to ISI>://WOS:000401729300009			BACKGROUND: The aim of this study was to examine the effect of anthropometry and leg muscle power on accelerative ability and its phases (drive and transition). METHODS: Thirty-six soccer players (age 12.4 +/- 1.2 years, body mass 49.9 +/- 8.9 kg and height 154.2 +/- 10.3 cm) were tested twice, in the beginning and in the end of competitive season, for anthropometric characteristics, countermovem…																			121527729			MOTOR ability
Journal Article	A. Nilstad; T. Krosshaug; K. M. Mok; R. Bahr; T. E. Andersen	2015	Association between anatomical characteristics, knee laxity, muscle strength, and peak knee valgus during vertical drop-jump landings	Journal of Orthopaedic and Sports Physical Therapy	45	12	998-1005			https://www.scopus.com/inward/record.uri?eid=2-s2.0-84948695364&doi=10.2519%2fjospt.2015.5612&partnerID=40&md5=f0fab5837939d60997f2bf9a5db2a869	10.2519/jospt.2015.5612
Journal Article	A. Nilstad; T. Krosshaug; K.-M. Mok; R. Bahr; T. E. Andersen	2015	Association Between Anatomical Characteristics, Knee Laxity, Muscle Strength, and Peak Knee Valgus During Vertical Drop-Jump Landings	Journal of Orthopaedic & Sports Physical Therapy	45	12	998-1005			<Go to ISI>://WOS:000369377800006	10.2519/jospt.2015.5612		STUDY DESIGN: Controlled laboratory study; cross-sectional. OBJECTIVES: To investigate the relationship among anatomical variables, knee laxity, muscle strength, and peak knee valgus angles during a vertical drop-jump landing task. BACKGROUND: Excessive knee valgus has been associated with anterior cruciate ligament injury in females; however, the influence of anatomical characteristics, knee lax…
Journal Article	D. Novak; I. Loncar; F. Sinkovic; P. Barbaros; L. Milanovic	2023	Effects of Plyometric Training with Resistance Bands on Neuromuscular Characteristics in Junior Tennis Players	International Journal of Environmental Research and Public Health	20	2				https://www.scopus.com/inward/record.uri?eid=2-s2.0-85146417772&doi=10.3390%2fijerph20021085&partnerID=40&md5=14cd77550e16cd39aa7293a6b599d775	10.3390/ijerph20021085
Journal Article	D. Novak; I. Loncar; F. Sinkovic; P. Barbaros; L. Milanovic	2023	Effects of Plyometric Training with Resistance Bands on Neuromuscular Characteristics in Junior Tennis Players	International Journal of Environmental Research and Public Health	20	2				<Go to ISI>://WOS:000915108500001	10.3390/ijerph20021085		The purpose of this study is to investigate the effect of 6 weeks (conducted twice per week for a total of 12 sessions) of plyometric training with resistance bands on different neuromuscular characteristics among the sample of junior tennis players. Thirty junior tennis players between the ages of 12 and 14 years (age 13.5 +/- 1.8 years; weight 51.3 +/- 12.5 kg; height 162.7 +/- 12.6 cm) were al…
Journal Article	V. J. Oliano; L. P. Teixeira; J. C. Soares; M. F. Saccol; S. Lara	2021	Comparação do desempenho dos músculos flexores e extensores de joelho em jovens de esportes coletivos com e sem salto	Fisioterapia e Pesquisa	28	1	45359			<Go to ISI>://SCIELO:S1809-29502021000100003	10.1590/1809-2950/18041428012021		Abstract This study aims to compare the performance of knee flexor and extensor muscles in young athletes of team sports with and without jumping as specific movement. There were two groups with young male athletes: the jumping group (n 46, volleyball, basketball and handball athletes) and group without jumping characteristics (n=44, futsal and soccer athletes). To evaluate the muscle performance…
Journal Article	J. L. Oliver; A. K. Ramachandran; U. Singh; R. Ramirez-Campillo; R. S. Lloyd	2024	The Effects of Strength, Plyometric and Combined Training on Strength, Power and Speed Characteristics in High-Level, Highly Trained Male Youth Soccer Players: A Systematic Review and Meta-Analysis	Sports Med	54	3	623-643				10.1007/s40279-023-01944-8		BACKGROUND: Male youth soccer players competing at a high level will typically engage in large volumes of soccer training from a young age. However, it is not known whether the high levels of habitual training that these high-performing players are exposed to limit their ability to respond to strength, plyometric or combined training interventions. OBJECTIVE: The primary aim of our systematic rev…
Journal Article	J. L. Oliver; A. K. Ramachandran; U. Singh; R. Ramirez-Campillo; R. S. Lloyd	2024	The Effects of Strength, Plyometric and Combined Training on Strength, Power and Speed Characteristics in High-Level, Highly Trained Male Youth Soccer Players: A Systematic Review and Meta-Analysis	Sports Medicine	54	3	623-643			https://www.scopus.com/inward/record.uri?eid=2-s2.0-85175028367&doi=10.1007%2fs40279-023-01944-8&partnerID=40&md5=8e6a5d4ac5558cc3c8cba2e2eb1fa088	10.1007/s40279-023-01944-8
Journal Article	J. L. Oliver; A. K. Ramachandran; U. Singh; R. Ramirez-Campillo; R. S. Lloyd	2024	The Effects of Strength, Plyometric and Combined Training on Strength, Power and Speed Characteristics in High-Level, Highly Trained Male Youth Soccer Players: A Systematic Review and Meta-Analysis	Sports Medicine	54	3	623-643			https://search.ebscohost.com/login.aspx?direct=true&AuthType=sso&db=s3h&AN=176340425&site=ehost-live&scope=site&custid=s6636215	10.1007/s40279-023-01944-8	EXERCISE physiology_x000D_ SOCCER_x000D_ PLYOMETRICS_x000D_ SPORTS_x000D_ PHYSICAL training & conditioning_x000D_ MUSCLE strength_x000D_ MEDLINE_x000D_ ATHLETIC ability_x000D_ CINAHL database_x000D_ META-analysis_x000D_ DESCRIPTIVE statistics_x000D_ INFORMATION storage & retrieval systems_x000D_ CHI-squared test_x000D_ SYSTEMATIC reviews_x000D_ DATA analysis software_x000D_ ONLINE information ser…	Background: Male youth soccer players competing at a high level will typically engage in large volumes of soccer training from a young age. However, it is not known whether the high levels of habitual training that these high-performing players are exposed to limit their ability to respond to strength, plyometric or combined training interventions. Objective: The primary aim of our systematic rev…
Journal Article	J. L. Oliver; A. K. Ramachandran; U. Singh; R. Ramirez-Campillo; R. S. Lloyd	2024	The Effects of Strength, Plyometric and Combined Training on Strength, Power and Speed Characteristics in High-Level, Highly Trained Male Youth Soccer Players: A Systematic Review and Meta-Analysis	Sports Medicine	54	3	623-643			<Go to ISI>://WOS:001094982500001	10.1007/s40279-023-01944-8		Background Male youth soccer players competing at a high level will typically engage in large volumes of soccer training from a young age. However, it is not known whether the high levels of habitual training that these high-performing players are exposed to limit their ability to respond to strength, plyometric or combined training interventions.Objective The primary aim of our systematic review…
Journal Article	C. Otero-Esquina; M. de Hoyo Lora; O. Gonzalo-Skok; S. Dominguez-Cobo; H. Sanchez	2017	Is strength-training frequency a key factor to develop performance adaptations in young elite soccer players?	European Journal of Sport Science	17	10	1241-1251			<Go to ISI>://WOS:000417488000002	10.1080/17461391.2017.1378372		The aim of this study was to analyse the effects of a combined strength-training programme (full-back squat, YoYo(TM) leg curl, plyometrics and sled towing exercises) on performance in elite young soccer players and to examine the effects when this training programme was performed one or two days per week. Thirty-six male soccer players (U-17 to U-19) were recruited and assigned to experimental g…
Journal Article	C. Otero-Esquina; M. de Hoyo Lora; Ó. Gonzalo-Skok; S. Domínguez-Cobo; H. Sánchez	2017	Is strength-training frequency a key factor to develop performance adaptations in young elite soccer players?	European Journal of Sport Science	17	10	1241-1251			https://www.scopus.com/inward/record.uri?eid=2-s2.0-85029900913&doi=10.1080%2f17461391.2017.1378372&partnerID=40&md5=7b10824ce7ffac10cfc54ec3d858c3f1	10.1080/17461391.2017.1378372
Journal Article	N. Ozbar; S. Ates; A. Agopyan	2014	The effect of 8-week plyometric training on leg power, jump and sprint performance in female soccer players	Journal of Strength and Conditioning Research	28	10	2888-2894			https://www.scopus.com/inward/record.uri?eid=2-s2.0-84920414285&doi=10.1519%2fJSC.0000000000000541&partnerID=40&md5=83f652d98be09659560fb75a7145f312	10.1519/JSC.0000000000000541
Journal Article	N. Ozbar; S. Ates; A. Agopyan	2014	THE EFFECT OF 8-WEEK PLYOMETRIC TRAINING ON LEG POWER, JUMP AND SPRINT PERFORMANCE IN FEMALE SOCCER PLAYERS	Journal of Strength and Conditioning Research	28	10	2888-2894			<Go to ISI>://WOS:000342894800024	10.1519/jsc.0000000000000541		Ozbar, N, Ates, S, and Agopyan, A. The effect of 8-week plyometric training on leg power, jump and sprint performance in female soccer players. J Strength Cond Res 28(10): 2888-2894, 2014The aim of this study was to determine the effect of 8-week plyometric training (PT) on the leg power and jump and sprint performance in female soccer players. Eighteen female soccer players from Women Second Lea…
Journal Article	A. Padron-Cabo; M. Lorenzo-Martinez; A. Perez-Ferreiros; P. B. Costa; E. Rey	2021	Effects of Plyometric Training with Agility Ladder on Physical Fitness in Youth Soccer Players	International Journal of Sports Medicine	42	10	896-904			<Go to ISI>://WOS:000618516400001	10.1055/a-1308-3316		The aim of this study was to assess the effects of plyometric training with an agility ladder on components of physical fitness in youth soccer players. A total of twenty male under-13 soccer players were randomly assigned to a plyometric training group with an agility ladder (n=10) or a control group (n=10). Before and after training intervention linear sprint test (5 m, 10 m, 20 m), vertical ju…
Journal Article	A. Padrón-Cabo; M. Lorenzo-Martínez; A. Pérez-Ferreirós; P. B. Costa; E. Rey	2021	Effects of Plyometric Training with Agility Ladder on Physical Fitness in Youth Soccer Players	Int J Sports Med	42	10	896-904				10.1055/a-1308-3316	Athletic Performance_x000D_ Child_x000D_ Exercise Test_x000D_ Humans_x000D_ Male_x000D_ *Motor Skills_x000D_ *Physical Fitness_x000D_ *Plyometric Exercise_x000D_ Soccer/*physiology_x000D_ Youth Sports	The aim of this study was to assess the effects of plyometric training with an agility ladder on components of physical fitness in youth soccer players. A total of twenty male under-13 soccer players were randomly assigned to a plyometric training group with an agility ladder (n=10) or a control group (n=10). Before and after training intervention linear sprint test (5 m, 10 m, 20 m), vertical ju…
Journal Article	A. Padrón-Cabo; M. Lorenzo-Martínez; A. Pérez-Ferreirós; P. B. Costa; E. Rey	2021	Effects of Plyometric Training with Agility Ladder on Physical Fitness in Youth Soccer Players	International Journal of Sports Medicine	42	10	896-904			https://www.scopus.com/inward/record.uri?eid=2-s2.0-85101228516&doi=10.1055%2fa-1308-3316&partnerID=40&md5=aba8eead2dcbcc0298bd45d599d6002a	10.1055/a-1308-3316
Journal Article	A. Padrón-Cabo; M. Lorenzo-Martínez; A. Pérez-Ferreirós; P. B. Costa; E. Rey	2021	Effects of Plyometric Training with Agility Ladder on Physical Fitness in Youth Soccer Players	International Journal of Sports Medicine	42	10	896-904			https://search.ebscohost.com/login.aspx?direct=true&AuthType=sso&db=s3h&AN=152498652&site=ehost-live&scope=site&custid=s6636215	10.1055/a-1308-3316	SOCCER_x000D_ EXERCISE tests_x000D_ PHYSICAL fitness_x000D_ PHYSICAL training & conditioning_x000D_ PLYOMETRICS_x000D_ ATHLETIC ability_x000D_ JUMPING_x000D_ EXERCISE equipment_x000D_ SPRINTING_x000D_ MOTOR ability_x000D_ RANDOMIZED controlled trials_x000D_ PRE-tests & post-tests_x000D_ DESCRIPTIVE statistics_x000D_ STATISTICAL sampling_x000D_ STATISTICAL models_x000D_ explosive strength_x000D_ f…	The aim of this study was to assess the effects of plyometric training with an agility ladder on components of physical fitness in youth soccer players. A total of twenty male under-13 soccer players were randomly assigned to a plyometric training group with an agility ladder (n=10) or a control group (n=10). Before and after training intervention linear sprint test (5 m, 10 m, 20 m), vertical ju…
Journal Article	J. Padulo; G. Attene; L. P. Ardigò; N. L. Bragazzi; N. Maffulli; A. M. Zagatto; A. Dello Iacono	2017	Can a Repeated Sprint Ability Test Help Clear a Previously Injured Soccer Player for Fully Functional Return to Activity? A Pilot Study	Clinical Journal of Sport Medicine	27	4	361-368			https://www.scopus.com/inward/record.uri?eid=2-s2.0-84978663423&doi=10.1097%2fJSM.0000000000000368&partnerID=40&md5=7fd4c6c8dacb3562eb6dadcd3c827978	10.1097/JSM.0000000000000368
Journal Article	J. Padulo; M. Tabben; G. Attene; L. P. Ardigo; W. Dhahbi; K. Chamari	2015	The Impact of Jumping during Recovery on Repeated Sprint Ability in Young Soccer Players	Research in Sports Medicine	23	3	240-252			<Go to ISI>://WOS:000359596300002	10.1080/15438627.2015.1040919		This study compared the effect of counter-movement-jump (CMJ)-based recovery on repeated-sprint-ability (RSA). Eighteen male footballers (16 +/- 0 years, 65 +/- 10 kg, 1.74 +/- 0.10 m) performed three RSA-tests. RSA-1/-3 were performed according to standard procedures, while three CMJs (over 10) - as a potential fatigue-determinant and/or running mechanics interference - were administered during …
Journal Article	J. Padulo; M. Tabben; G. Attene; L. P. Ardigò; W. Dhahbi; K. Chamari	2015	The Impact of Jumping during Recovery on Repeated Sprint Ability in Young Soccer Players	Research in Sports Medicine	23	3	240-252			https://www.scopus.com/inward/record.uri?eid=2-s2.0-84938976751&doi=10.1080%2f15438627.2015.1040919&partnerID=40&md5=f660e9bd9748c88c66ade3ed993b70a0	10.1080/15438627.2015.1040919
Journal Article	S. Palermi; M. Vecchiato; A. Spinelli; C. M. Gallinoro; G. Annarumma; A. Di Gregorio; F. Nuccio; M. Di Salvatore; A. Cozzolino; M. Tuzi; F. Sirico	2023	Effectiveness of the FIFA11+Referees Injury Prevention Program in improving athletic performance in male professional soccer referees	Medicina Dello Sport	76	3	445-+			<Go to ISI>://WOS:001104284600004	10.23736/s0025-7826.23.04247-3		BACKGROUND: Football refereeing requires physical and tactical skills that imply risks of injuries. The Federa-tion International de Football Association (FIFA) 11+ Referees Injury Prevention Program (FIFA11+ for Referees) is a complete warm-up package based on the specific injury profile of referees and on the FIFA11+" injury prevention program for players. It consists of three parts: part 1 -ru…
Journal Article	I. Palma-Munoz; R. Ramirez-Campillo; J. Azocar-Gallardo; C. Alvarez; A. Asadi; J. Moran; H. Chaabene	2021	Effects of Progressed and Nonprogressed Volume-Based Overload Plyometric Training on Components of Physical Fitness and Body Composition Variables in Youth Male Basketball Players	Journal of Strength and Conditioning Research	35	6	1642-1649			<Go to ISI>://WOS:000711779600022	10.1519/jsc.0000000000002950		Palma-Munoz, I, Ramirez-Campillo, R, Azocar-Gallardo, J, alvarez, C, Asadi, A, Moran, J, and Chaabene, H. Effects of progressed and nonprogressed volume-based overload plyometric training on components of physical fitness and body composition variables in youth male basketball players. J Strength Cond Res 35(6): 1642-1649, 2021-This study examined the effect of 6 weeks of progressed and nonprogre…
Journal Article	I. Palma-Muñoz; R. Ramírez-Campillo; J. Azocar-Gallardo; C. Álvarez; A. Asadi; J. Moran; H. Chaabene	2021	EFFECTS of PROGRESSED and NONPROGRESSED VOLUME-BASED OVERLOAD PLYOMETRIC TRAINING on COMPONENTS of PHYSICAL FITNESS and BODY COMPOSITION VARIABLES in YOUTH MALE BASKETBALL PLAYERS	Journal of Strength and Conditioning Research	35	6	1642-1649			https://www.scopus.com/inward/record.uri?eid=2-s2.0-85107081571&doi=10.1519%2fJSC.0000000000002950&partnerID=40&md5=9a269abb73528425868c688e99fbb843	10.1519/JSC.0000000000002950
Journal Article	T. B. Palmer; M. J. Hawkey; R. M. Thiele; E. C. Conchola; B. M. Adams; K. Akehi; D. B. Smith; B. J. Thompson	2015	The influence of athletic status on maximal and rapid isometric torque characteristics and postural balance performance in Division I female soccer athletes and non-athlete controls	Clinical Physiology and Functional Imaging	35	4	314-322			<Go to ISI>://WOS:000356312800010	10.1111/cpf.12167		The purpose of this study was to examine the effectiveness of maximal and rapid isometric torque characteristics of the hip extensor muscles and postural balance performance to discriminate between female collegiate soccer athletes and non-athlete controls. Ten athletes (mean +/- SE: age=1920 +/- 036year; mass= 6223 +/- 312kg; height=16243 +/- 170cm) and 10 non-athletes (age= 2030 +/- 040year; ma…
Journal Article	G. P. Paradisis; P. T. Pappas; A. S. Theodorou; E. G. Zacharogiannis; E. K. Skordilis; A. S. Smirniotou	2014	EFFECTS OF STATIC AND DYNAMIC STRETCHING ON SPRINT AND JUMP PERFORMANCE IN BOYS AND GIRLS	Journal of Strength and Conditioning Research	28	1	154-160			<Go to ISI>://WOS:000329194500020	10.1519/JSC.0b013e318295d2fb		Paradisis, GP, Pappas, PT, Theodorou, AS, Zacharogiannis, EG, Skordilis, EK, and Smirniotou, AS. Effects of static and dynamic stretching on sprint and jump performance in boys and girls. J Strength Cond Res 28(1): 154-160, 2014The aim of this study was to investigate the acute effects of static (SS) and dynamic stretching (DS) on explosive power, flexibility, and sprinting ability of adolescent …
Journal Article	M. Parra Tijaro; K. Parra Tijaro; J. Parra Jiménez; M. A. Dimate; J. M. Celis	2022	Comparación de la Aptitud Física entre jóvenes futbolistas colombianos	Ciencias de la actividad física (Talca)	23	2	45480			<Go to ISI>://SCIELO:S0719-40132022000300107	10.29035/rcaf.23.2.7		ABSTRACT The purpose of this study was to compare soccer players' physical fitness and describe them according to Peak Height Velocity (PHV). The participants were 58 young soccer players between 13.46 and 15.31 years old. Basic anthropometry was evaluated, and Peak Height Velocity was determined. Also, six physical tests related to strength, speed, and agility were measured. The physical test wa…
Journal Article	J. S. Pedley; C. A. DiCesare; R. S. Lloyd; J. L. Oliver; K. R. Ford; T. E. Hewett; G. D. Myer	2021	Maturity alters drop vertical jump landing force-time profiles but not performance outcomes in adolescent females	Scandinavian Journal of Medicine & Science in Sports	31	11	2055-2063			<Go to ISI>://WOS:000677207600001	10.1111/sms.14025		The stretch-shortening cycle (SSC) assists in effective force attenuation upon landing and augments force generation at take-off during a drop vertical jump (DVJ). General performance outcomes such as jump height or peak measures have been used to assess SSC function in youth populations; however, these discrete metrics fail to provide insight into temporal jump-landing characteristics. This stud…
Journal Article	J. S. Pedley; R. S. Lloyd; P. J. Read; I. S. Moore; G. D. Myer; J. L. Oliver	2022	A Novel Method to Categorize Stretch-Shortening Cycle Performance Across Maturity in Youth Soccer Players	Journal of Strength and Conditioning Research	36	9	2573-2580			https://www.scopus.com/inward/record.uri?eid=2-s2.0-85136720723&doi=10.1519%2fJSC.0000000000003900&partnerID=40&md5=f8ba1e7a8ea90745d117d13dc47a8959	10.1519/JSC.0000000000003900
Journal Article	J. S. Pedley; R. S. Lloyd; P. J. Read; I. S. Moore; G. D. Myer; J. L. Oliver	2022	A Novel Method to Categorize Stretch-Shortening Cycle Performance Across Maturity in Youth Soccer Players	Journal of Strength and Conditioning Research	36	9	2573-2580			<Go to ISI>://WOS:000843696700029	10.1519/jsc.0000000000003900		Pedley, JS, Lloyd, RS, Read, PJ, Moore, IS, Myer, GD, and Oliver, JL. A novel method to categorize stretch-shortening cycle performance across maturity in youth soccer players. J Strength Cond Res 36(9): 2573-2580, 2022-This study used a novel method to categorize stretch-shortening cycle (SSC) function during a drop jump (DJ) using the force-time curve. This method was then used to determine the…
Journal Article	I. Pena-González; J. Fernández-Fernández; E. Cervelló; M. Moya-Ramón	2019	Effect of biological maturation on strengthrelated adaptations in young soccer players	PLoS ONE	14	7				https://www.scopus.com/inward/record.uri?eid=2-s2.0-85069269381&doi=10.1371%2fjournal.pone.0219355&partnerID=40&md5=0b9387ff86602871aa87d047d01ec787	10.1371/journal.pone.0219355
Journal Article	A. Pereira; A. M. Costa; P. Santos; T. Figueiredo; P. V. Joao	2015	Training strategy of explosive strength in young female volleyball players	Medicina-Lithuania	51	2	126-131			<Go to ISI>://WOS:000354535600009	10.1016/j.medici.2015.03.004		Objective: The aim of this study was to examine the effect of an 8-week combined jump and ball throwing training program in the performance of upper and lower extremities among young female volleyball players of the high school. Materials and methods: A total of 20 young female volleyball players playing at Scholar Sport in High School at the district level were divided in two groups: the experim…
Journal Article	L. Petridis; K. Utczas; Z. Troznai; I. Kalabiska; G. Palinkas; T. Szabo	2019	Vertical Jump Performance in Hungarian Male Elite Junior Soccer Players	Research Quarterly for Exercise and Sport	90	2	251-257			<Go to ISI>://WOS:000463402600001	10.1080/02701367.2019.1588934		Purpose: Vertical jump is a common test to measure impulsive ability in soccer; however, limited normative data have been published on young soccer players from vertical jump measurements on a force platform. The purpose of this study was to provide normative values for three chronological age groups of male junior soccer players (U16, U17 and, U18 years). Method: Vertical jump performance of 365…
Journal Article	L. Petridis; K. Utczás; Z. Tróznai; I. Kalabiska; G. Pálinkás; T. Szabó	2019	Vertical Jump Performance in Hungarian Male Elite Junior Soccer Players	Research Quarterly for Exercise and Sport	90	2	251-257			https://www.scopus.com/inward/record.uri?eid=2-s2.0-85063283062&doi=10.1080%2f02701367.2019.1588934&partnerID=40&md5=7e81e9f47ea013ca82b5b962e2f4c86a	10.1080/02701367.2019.1588934
Journal Article	M. Popowczak; A. Rokita; K. Swierzko; S. Szczepan; R. Michalski; K. Mackala	2019	Are Linear Speed and Jumping Ability Determinants of Change of Direction Movements in Young Male Soccer Players?	Journal of Sports Science and Medicine	18	1	109-117			<Go to ISI>://WOS:000458299400013			The study was undertaken to investigate the relationships between linear speed, change of direction, and explosive power in the lower limbs of young soccer players. We aimed to determine the variables associated with effective change-of-direction speeds (time) based on the 30-m ZigZag (cutting maneuver) under 60 degrees (CODS1), and 30 m sprint divided into forward-backward-forward movement (CODS…
Journal Article	O. Prieske; H. Chaabene; C. Puta; D. G. Behm; D. Buesch; U. Granacher	2019	Effects of Drop Height on Jump Performance in Male and Female Elite Adolescent Handball Players	International Journal of Sports Physiology and Performance	14	5	674-680			<Go to ISI>://WOS:000466166300018	10.1123/ijspp.2018-0482		Purpose: To examine the effects of drop height on drop-jump (DJ) performance and on associations between DJ and horizontal-jump/sprint performances in adolescent athletes. Methods: Male (n = 119, 2.5 [0.6] y post-peak-height velocity) and female (n = 120, 2.5 [0.5] y post-peak-height velocity) adolescent handball players (national level) performed DJs in randomized order using 3 drop heights (20,…
Journal Article	L. Quagliarella; N. Sasanelli; G. Belgiovine; D. Accettura; A. Notarnicola; B. Moretti	2011	Evaluation of counter movement jump parameters in young male soccer players	Journal of Applied Biomaterials and Biomechanics	9	1	40-46			https://www.scopus.com/inward/record.uri?eid=2-s2.0-79955989698&doi=10.5301%2fJABB.2011.7732&partnerID=40&md5=5d5b92d3fe7d2b31c6ba000d39f41ecb	10.5301/JABB.2011.7732
Journal Article	J. M. Radnor; R. S. Lloyd; J. L. Oliver	2017	INDIVIDUAL RESPONSE TO DIFFERENT FORMS OF RESISTANCE TRAINING IN SCHOOL-AGED BOYS	Journal of Strength and Conditioning Research	31	3	787-797			<Go to ISI>://WOS:000394569600028			The aim of this study was to examine individual responses to different forms of resistance training on measures of jumping and sprinting performance in school-aged boys. Eighty boys were categorized into 2 maturity groups (pre- or post-peak height velocity [PHV]) and randomly assigned to a plyometric training, resistance training, combined training, or control group. Intervention groups participa…
Journal Article	R. Ramirez-Campillo; C. Alvarez; A. Garcia-Hermoso; R. Ramirez-Velez; P. Gentil; A. Asadi; H. Chaabene; J. Moran; C. Meylan; A. Garcia-de-Alcaraz; J. Sanchez-Sanchez; F. Y. Nakamura; U. Granacher; W. Kraemer; M. Izquierdo	2018	Methodological Characteristics and Future Directions for Plyometric Jump Training Research: A Scoping Review	Sports Medicine	48	5	1059-1081			<Go to ISI>://WOS:000438111000003	10.1007/s40279-018-0870-z		Recently, there has been a proliferation of published articles on the effect of plyometric jump training, including several review articles and meta-analyses. However, these types of research articles are generally of narrow scope. Furthermore, methodological limitations among studies (e.g., a lack of active/passive control groups) prevent the generalization of results, and these factors need to …
Journal Article	R. Ramirez-Campillo; C. Alvarez; F. Garcia-Pinillos; A. Garcia-Ramos; I. Loturco; H. Chaabene; U. Granacher	2020	Effects of Combined Surfaces vs. Single-Surface Plyometric Training on Soccer Players' Physical Fitness	Journal of Strength and Conditioning Research	34	9	2644-2653			<Go to ISI>://WOS:000571172500031	10.1519/jsc.0000000000002929		Ramirez-Campillo, R, alvarez, C, Garcia-Pinillos, F, Garcia-Ramos, A, Loturco, I, Chaabene, H, and Granacher, U. Effects of combined surfaces vs. single-surface plyometric training on soccer players' physical fitness.J Strength Cond Res34(9): 2644-2653, 2020-The aim of this study was to compare the effects of a 8-week plyometric jump training (PJT) performed on different surfaces (grass, land-dir…
Journal Article	R. Ramirez-Campillo; C. Álvarez; F. García-Pinillos; A. García-Ramos; I. Loturco; H. Chaabene; U. Granacher	2020	Effects of Combined Surfaces vs. Single-Surface Plyometric Training on Soccer Players' Physical Fitness	Journal of Strength and Conditioning Research	34	9	2644-2653			https://www.scopus.com/inward/record.uri?eid=2-s2.0-85066974220&doi=10.1519%2fJSC.0000000000002929&partnerID=40&md5=a535a226cf78b9b7f74c52a160fe1884	10.1519/JSC.0000000000002929																					WOS:000395910900018				The integration of balance and plyometric training has been shown to provide significant improvements in sprint, jump, agility, and other performance measures in young athletes. It is not known if a specific within session balance and plyometric exercise sequence provides more effective training adaptations. The objective of the present study was to investigate the effects of using a sequence of …	Times Cited: 30
Journal Article	R. Ramirez-Campillo; C. Alvarez; F. Garcia-Pinillos; P. Gentil; J. Moran; L. A. Pereira; I. Loturco	2019	Effects of Plyometric Training on Physical Performance of Young Male Soccer Players: Potential Effects of Different Drop Jump Heights	Pediatric Exercise Science	31	3	306-313			<Go to ISI>://WOS:000485195800006	10.1123/pes.2018-0207		Purpose: To compare the effects of plyometric drop jump (DJ) training against those induced by regular soccer training and assess the transference effect coefficient (TEC) of DJs (trained exercises") performed from 20-(DJ20) and 40-cm (DJ40) height boxes with respect to different physical qualities (jumping, linear and change of direction speed, kicking, endurance, and maximal strength) in youth …
Journal Article	R. Ramirez-Campillo; C. Alvarez; F. García-Pinillos; P. Gentil; J. Moran; L. A. Pereira; I. Loturco	2019	Effects of Plyometric Training on Physical Performance of Young Male Soccer Players: Potential Effects of Different Drop Jump Heights	Pediatr Exerc Sci	31	3	306-313				10.1123/pes.2018-0207	Adolescent_x000D_ Athletes_x000D_ *Athletic Performance_x000D_ Child_x000D_ Humans_x000D_ Male_x000D_ *Plyometric Exercise_x000D_ *Soccer_x000D_ football_x000D_ force–velocity_x000D_ maturity_x000D_ neuromuscular training_x000D_ resistance training	PURPOSE: To compare the effects of plyometric drop jump (DJ) training against those induced by regular soccer training and assess the transference effect coefficient (TEC) of DJs (trained exercises") performed from 20- (DJ20) and 40-cm (DJ40) height boxes with respect to different physical qualities (jumping, linear and change of direction speed, kicking, endurance, and maximal strength) in youth…
Journal Article	R. Ramirez-Campillo; C. Alvarez; F. García-Pinillos; P. Gentil; J. Moran; L. A. Pereira; I. Loturco	2019	Effects of plyometric training on physical performance of young Male soccer players: Potential effects of different drop jump heights	Pediatric Exercise Science	31	3	306-313			https://www.scopus.com/inward/record.uri?eid=2-s2.0-85071749849&doi=10.1123%2fpes.2018-0207&partnerID=40&md5=bfaca76850cab87eb66c8f287b8038a7	10.1123/pes.2018-0207																										Export Date: 07 August 2024; Cited By: 187		https://www.scopus.com/inward/record.uri?eid=2-s2.0-44049104357&doi=10.1177%2f0363546508314425&partnerID=40&md5=a4c06dfebe88d22968d776553239ca54								Scopus
Journal Article	R. Ramirez-Campillo; C. Alvarez; F. García-Pinillos; P. Gentil; J. Moran; L. A. Pereira; I. Loturco	2019	Effects of Plyometric Training on Physical Performance of Young Male Soccer Players: Potential Effects of Different Drop Jump Heights	Pediatric Exercise Science	31	3	306-313	Human Kinetics Publishers, Inc.		https://search.ebscohost.com/login.aspx?direct=true&AuthType=sso&db=s3h&AN=138893019&site=ehost-live&scope=site&custid=s6636215	10.1123/pes.2018-0207	ATHLETIC ability_x000D_ EXERCISE physiology_x000D_ EXERCISE tests_x000D_ JUMPING_x000D_ PHYSICAL fitness_x000D_ SOCCER_x000D_ TORQUE_x000D_ PLYOMETRICS_x000D_ PHYSICAL training & conditioning_x000D_ BODY movement_x000D_ ANALYSIS of variance_x000D_ STATISTICAL sampling_x000D_ TIME_x000D_ EFFECT sizes (Statistics)_x000D_ RANDOMIZED controlled trials_x000D_ REPEATED measures design_x000D_ football_x…	Purpose: To compare the effects of plyometric drop jump (DJ) training against those induced by regular soccer training and assess the transference effect coefficient (TEC) of DJs (trained exercises") performed from 20- (DJ20) and 40-cm (DJ40) height boxes with respect to different physical qualities (jumping, linear and change of direction speed, kicking, endurance, and maximal strength) in youth…																			WOS:000256058100007				Background: Altered motor control strategies are a proposed cause of the female athlete's increased risk for noncontact anterior cruciate ligament injury. Injury prevention programs have shown promising results in decreasing the incidence of anterior cruciate ligament injury. Purpose: To evaluate the effect of the Kerlan-Jobe Orthopaedic Clinic Modified Neuromuscular Training Program on the biome…	Times Cited: 172
Journal Article	R. Ramirez-Campillo; C. Alvarez; F. Garcia-Pinillos; J. Sanchez-Sanchez; J. Yanci; D. Castillo; I. Loturco; H. Chaabene; J. Moran; M. Izquierdo	2018	OPTIMAL REACTIVE STRENGTH INDEX: IS IT AN ACCURATE VARIABLE TO OPTIMIZE PLYOMETRIC TRAINING EFFECTS ON MEASURES OF PHYSICAL FITNESS IN YOUNG SOCCER PLAYERS?	Journal of Strength and Conditioning Research	32	4	885-893			<Go to ISI>://WOS:000431392300002	10.1519/jsc.0000000000002467		This study aimed to compare the effects of drop-jump training using a fixed drop-box height (i.e., 30-cm [FIXED]) vs. an optimal (OPT) drop-box height (i.e., 10-cm to 40-cm: generating an OPT reactive strength index [RSI]) in youth soccer players' physical fitness. Athletes were randomly allocated to a control group (n = 24; age = 13.7 years), a fixed drop-box height group (FIXED, n = 25; age = 1…
Journal Article	R. Ramirez-Campillo; C. Alvarez; F. García-Pinillos; J. Sanchez-Sanchez; J. Yanci; D. Castillo; I. Loturco; H. Chaabene; J. Moran; M. Izquierdo	2018	Optimal Reactive Strength Index: Is It an Accurate Variable to Optimize Plyometric Training Effects on Measures of Physical Fitness in Young Soccer Players?	J Strength Cond Res	32	4	885-893				10.1519/jsc.0000000000002467	Adolescent_x000D_ Athletic Performance/*physiology_x000D_ Humans_x000D_ Male_x000D_ Muscle Strength/*physiology_x000D_ Physical Fitness/physiology_x000D_ Plyometric Exercise/*methods_x000D_ Running/physiology_x000D_ Soccer/*physiology	Ramirez-Campillo, R, Alvarez, C, García-Pinillos, F, Sanchez-Sanchez, J, Yanci, J, Castillo, D, Loturco, I, Chaabene, H, Moran, J, and Izquierdo, M. Optimal reactive strength index: is it an accurate variable to optimize plyometric training effects on measures of physical fitness in young soccer players? J Strength Cond Res 32(4): 885-893, 2018-This study aimed to compare the effects of drop-jump…
Journal Article	R. Ramirez-Campillo; C. Alvarez; F. García-Pinillos; J. Sanchez-Sanchez; J. Yanci; D. Castillo; I. Loturco; H. Chaabene; J. Moran; M. Izquierdo	2018	Optimal reactive strength index: Is it an accurate variable to optimize plyometric training effects on measures of physical fitness in young soccer players?	Journal of Strength and Conditioning Research	32	4	885-893			https://www.scopus.com/inward/record.uri?eid=2-s2.0-85050109304&doi=10.1519%2fjsc.0000000000002467&partnerID=40&md5=822cc47d339cc9bf58052238238a4269	10.1519/jsc.0000000000002467																					29431546			Adaptation, Physiological
Journal Article	R. Ramirez-Campillo; C. Alvarez; P. Gentil; I. Loturco; J. Sanchez-Sanchez; M. Izquierdo; J. Moran; F. Y. Nakamura; H. Chaabene; U. Granacher	2020	Sequencing Effects of Plyometric Training Applied Before or After Regular Soccer Training on Measures of Physical Fitness in Young Players	Journal of Strength and Conditioning Research	34	7	1959-1966			https://www.scopus.com/inward/record.uri?eid=2-s2.0-85087181481&doi=10.1519%2fJSC.0000000000002525&partnerID=40&md5=8dc67ccb2508dc903b82074efba8f73f	10.1519/JSC.0000000000002525
Journal Article	R. Ramirez-Campillo; C. Alvarez; P. Gentil; I. Loturco; J. Sanchez-Sanchez; M. Izquierdo; J. Moran; F. Y. Nakamura; H. Chaabene; U. Granacher	2020	Sequencing Effects of Plyometric Training Applied Before or After Regular Soccer Training on Measures of Physical Fitness in Young Players	Journal of Strength and Conditioning Research	34	7	1959-1966			<Go to ISI>://WOS:000546360000021	10.1519/jsc.0000000000002525		Ramirez-Campillo, R, Alvarez, C, Gentil, P, Loturco, I, Sanchez-Sanchez, J, Izquierdo, M, Moran, J, Nakamura, FY, Chaabene, H, and Granacher, U. Sequencing effects of plyometric training applied before or after regular soccer training on measures of physical fitness in young players.J Strength Cond Res34(7): 1959-1966, 2020-To compare the effects of short-term (i.e., 7 weeks) plyometric jump trai…
Journal Article	R. Ramirez-Campillo; C. Alvarez; P. Gentil; J. Moran; F. Garcia-Pinillos; A. M. Alonso-Martinez; M. Izquierdo	2018	Inter-individual Variability in Responses to 7 Weeks of Plyometric Jump Training in Male Youth Soccer Players	Frontiers in Physiology	9					<Go to ISI>://WOS:000442151400001	10.3389/fphys.2018.01156		The purpose of this study was to compare the inter-individual variability in the effects of plyometric jump training (PJT) on measures of physical fitness (sprint time, change of direction speed, countermovement jump, 20- and 40-cm drop jump reactive strength index, multiple five bounds distance, maximal kicking distance, and 2.4-km time trial) in youth soccer players who completed a PJT program …
Journal Article	R. Ramirez-Campillo; C. Alvarez; P. Gentil; J. Moran; F. García-Pinillos; A. M. Alonso-Martínez; M. Izquierdo	2018	Inter-individual Variability in Responses to 7 Weeks of Plyometric Jump Training in Male Youth Soccer Players	Front Physiol	9		1156				10.3389/fphys.2018.01156	football_x000D_ force-velocity curve_x000D_ jump training_x000D_ maturation_x000D_ strength_x000D_ stretch-shortening cycle	The purpose of this study was to compare the inter-individual variability in the effects of plyometric jump training (PJT) on measures of physical fitness (sprint time, change of direction speed, countermovement jump, 20- and 40-cm drop jump reactive strength index, multiple five bounds distance, maximal kicking distance, and 2.4-km time trial) in youth soccer players who completed a PJT program …
Journal Article	R. Ramirez-Campillo; C. Alvarez; P. Gentil; J. Moran; F. García-Pinillos; A. M. Alonso-Martínez; M. Izquierdo	2018	Inter-individual variability in responses to 7 weeks of plyometric jump training in male youth soccer players	Frontiers in Physiology	9	AUG				https://www.scopus.com/inward/record.uri?eid=2-s2.0-85052115187&doi=10.3389%2ffphys.2018.01156&partnerID=40&md5=649f7f3f3e8205db3b47337b5fc86e36	10.3389/fphys.2018.01156
Journal Article	R. Ramirez-Campillo; D. C. Andrade; M. Izquierdo	2013	EFFECTS OF PLYOMETRIC TRAINING VOLUME AND TRAINING SURFACE ON EXPLOSIVE STRENGTH	Journal of Strength and Conditioning Research	27	10	2714-2722			<Go to ISI>://WOS:000325099200012	10.1519/JSC.0b013e318280c9e9		Campillo, RR, Andrade, DC, and Izquierdo, M. Effects of plyometric training volume and training surface on explosive strength. J Strength Cond Res 27(10): 2714-2722, 2013The purpose of this study is to examine the effects of different volume and training surfaces during a short-term plyometric training program on neuromuscular performance. Twenty-nine subjects were randomly assigned to 4 groups: …
Journal Article	R. Ramirez-Campillo; C. H. Burgos; C. Henriquez-Olguin; D. C. Andrade; C. Martinez; C. Alvarez; M. Castro-Sepulveda; M. C. Marques; M. Izquierdo	2015	EFFECT OF UNILATERAL, BILATERAL, AND COMBINED PLYOMETRIC TRAINING ON EXPLOSIVE AND ENDURANCE PERFORMANCE OF YOUNG SOCCER PLAYERS	Journal of Strength and Conditioning Research	29	5	1317-1328			<Go to ISI>://WOS:000353587800022	10.1519/jsc.0000000000000762		The aim of the study was to compare the effects of bilateral, unilateral, or combined bilateral and unilateral plyometric training (PT) on muscle power output, endurance, and balance performance adaptations in young soccer players. Four groups of young soccer players (age 11.4 +/- 2.2 years) were divided into control group (CG; n = 14), bilateral group (BG; n = 12), unilateral group (UG; n = 16),…
Journal Article	R. Ramírez-Campillo; C. H. Burgos; C. Henríquez-Olguín; D. C. Andrade; C. Martínez; C. Álvarez; M. Castro-Sepúlveda; M. C. Marques; M. Izquierdo	2015	Effect of unilateral, bilateral, and combined plyometric training on explosive and endurance performance of young soccer players	Journal of Strength and Conditioning Research	29	5	1317-1328			https://www.scopus.com/inward/record.uri?eid=2-s2.0-84928989230&doi=10.1519%2fJSC.0000000000000762&partnerID=40&md5=35d9f1cd71b10a3d0551a9053892d07b	10.1519/JSC.0000000000000762
Journal Article	R. Ramirez-Campillo; D. Castillo; J. Raya-Gonzalez; J. Moran; E. S. de Villarreal; R. S. Lloyd	2020	Effects of Plyometric Jump Training on Jump and Sprint Performance in Young Male Soccer Players: A Systematic Review and Meta-analysis	Sports Medicine	50	12	2125-2143			<Go to ISI>://WOS:000568503400003	10.1007/s40279-020-01337-1		Background Even from a young age, modern soccer requires high levels of physical fitness development, particularly jumping and sprinting. Plyometric jump training (PJT), combined with young athletes' regular soccer sessions, has the potential to improve jumping and sprinting. However, studies exploring the effects of PJT are generally limited by small sample sizes. This problem of underpowered st…
Journal Article	R. Ramirez-Campillo; F. Gallardo; C. Henriquez-Olguin; C. M. P. Meylan; C. Martinez; C. Alvarez; A. Caniuqueo; E. L. Cadore; M. Izquierdo	2015	EFFECT OF VERTICAL, HORIZONTAL, AND COMBINED PLYOMETRIC TRAINING ON EXPLOSIVE, BALANCE, AND ENDURANCE PERFORMANCE OF YOUNG SOCCER PLAYERS	Journal of Strength and Conditioning Research	29	7	1784-1795			<Go to ISI>://WOS:000357270000004	10.1519/jsc.0000000000000827		Ramirez-Campillo, R, Gallardo, F, Henriquez-Olguin, C, Meylan, CMP, Martinez, C, alvarez, C, Caniuqueo, A, Cadore, EL, and Izquierdo, M. Effect of vertical, horizontal, and combined plyometric training on explosive, balance, and endurance performance of young soccer players. J Strength Cond Res 29(7): 1784-1795, 2015The aim of this study was to compare the effects of 6 weeks of vertical, horizont…
Journal Article	R. Ramírez-Campillo; F. Gallardo; C. Henriquez-Olguín; C. M. P. Meylan; C. Martínez; C. Álvarez; A. Caniuqueo; E. L. Cadore; M. Izquierdo	2015	Effect of Vertical, Horizontal, and Combined Plyometric Training on Explosive, Balance, and Endurance Performance of Young Soccer Players	Journal of Strength and Conditioning Research	29	7	1784-1795			https://www.scopus.com/inward/record.uri?eid=2-s2.0-84936940974&doi=10.1519%2fJSC.0000000000000827&partnerID=40&md5=e7c5792053e62236deea9b3b0fcc63fc	10.1519/JSC.0000000000000827
Journal Article	R. Ramirez-Campillo; A. Garcia-de-Alcaraz; H. Chaabene; J. Moran; Y. Negra; U. Granacher	2021	Effects of Plyometric Jump Training on Physical Fitness in Amateur and Professional Volleyball: A Meta-Analysis	Frontiers in Physiology	12					<Go to ISI>://WOS:000627746300001	10.3389/fphys.2021.636140		We aimed to examine the effects of plyometric jump training (PJT) on measures of physical fitness in amateur and professional volleyball players. A systematic electronic literature search was carried out in the databases PubMed, MEDLINE, Web of Science, and SCOPUS. Controlled studies including pre-to-post intervention tests of physical fitness and involving healthy volleyball players regardless o…
Journal Article	R. Ramirez-Campillo; C. Henriquez-Olguin; C. Burgos; D. C. Andrade; D. Zapata; C. Martinez; C. Alvarez; E. I. Baez; M. Castro-Sepulveda; L. Penailillo; M. Izquierdo	2015	EFFECT OF PROGRESSIVE VOLUME-BASED OVERLOAD DURING PLYOMETRIC TRAINING ON EXPLOSIVE AND ENDURANCE PERFORMANCE IN YOUNG SOCCER PLAYERS	Journal of Strength and Conditioning Research	29	7	1884-1893			<Go to ISI>://WOS:000357270000016	10.1519/jsc.0000000000000836		Ramirez-Campillo, R, Henriquez-Olguin, C, Burgos, C, Andrade, DC, Zapata, D, Martinez, C, alvarez, C, Baez, EI, Castro-Sepulveda, M, Penailillo, L, and Izquierdo, M. Effect of progressive volume-based overload during plyometric training on explosive and endurance performance in young soccer players. J Strength Cond Res 29(7): 1884-1893, 2015The purpose of the study was to compare the effects of p…
Journal Article	R. Ramírez-Campillo; C. Henríquez-Olguín; C. Burgos; D. C. Andrade; D. Zapata; C. Martínez; C. Álvarez; E. I. Baez; M. Castro-Sepúlveda; L. Peñailillo; M. Izquierdo	2015	Effect of Progressive Volume-Based Overload during Plyometric Training on Explosive and Endurance Performance in Young Soccer Players	Journal of Strength and Conditioning Research	29	7	1884-1893			https://www.scopus.com/inward/record.uri?eid=2-s2.0-84936942725&doi=10.1519%2fJSC.0000000000000836&partnerID=40&md5=408f05f87a7146c7d5b5bc0fa6b564f2	10.1519/JSC.0000000000000836
Journal Article	R. Ramirez-Campillo; C. Meylan; C. Alvarez; C. Henriquez-Olguin; C. Martinez; R. Canas-Jamett; D. C. Andrade; M. Izquierdo	2014	Effects of In-Season Low-Volume High-Intensity Plyometric Training on Explosive Actions and Endurance of Young Soccer Players	Journal of Strength and Conditioning Research	28	5	1335-1342			<Go to ISI>://WOS:000335119900020	10.1519/jsc.0000000000000284		Ramirez-Campillo, R, Meylan, C, alvarez, C, Henriquez-Olguin, C, Martinez, C, Canas-Jamett, R, Andrade, DC, and Izquierdo, M. Effects of in-season low-volume high-intensity plyometric training on explosive actions and endurance of young soccer players. J Strength Cond Res 28(5): 1335-1342, 2014-Integrating specific training methods to improve explosive actions and endurance in youth soccer is an …
Journal Article	R. Ramírez-Campillo; C. Meylan; C. Alvarez; C. Henríquez-Olguín; C. Martínez; R. Cañas-Jamett; D. C. Andrade; M. Izquierdo	2014	Effects of in-season low-volume high-intensity plyometric training on explosive actions and endurance of young soccer players	J Strength Cond Res	28	5	1335-42				10.1519/jsc.0000000000000284	Adolescent_x000D_ Athletic Performance/physiology_x000D_ Child_x000D_ Exercise Test_x000D_ Humans_x000D_ Male_x000D_ Motor Skills/physiology_x000D_ Physical Conditioning, Human/*methods/*physiology_x000D_ Physical Endurance/*physiology_x000D_ Plyometric Exercise/*methods_x000D_ Running/physiology_x000D_ Soccer/*physiology_x000D_ Time Factors	Integrating specific training methods to improve explosive actions and endurance in youth soccer is an essential part of players' development. This study investigated the efficiency of short-term vertical plyometric training program within soccer practice to improve both explosive actions and endurance in young soccer players. Seventy-six players were recruited and assigned either to a training g…
Journal Article	R. Ramírez-Campillo; C. Meylan; C. Álvarez; C. Henríquez-Olguín; C. Martínez; R. Cañas-Jamett; D. C. Andrade; M. Izquierdo	2014	Effects of in-season low-volume high-intensity plyometric training on explosive actions and endurance of young soccer players	Journal of Strength and Conditioning Research	28	5	1335-1342			https://www.scopus.com/inward/record.uri?eid=2-s2.0-84902085652&doi=10.1519%2fJSC.0000000000000284&partnerID=40&md5=0eca512229d4b5bf00adacb5553f0b98	10.1519/JSC.0000000000000284
Journal Article	R. Ramirez-Campillo; C. M. P. Meylan; C. Alvarez-Lepin; C. Henriquez-Olguin; C. Martinez; D. C. Andrade; M. Castro-Sepulveda; C. Burgos; E. I. Baez; M. Izquierdo	2015	THE EFFECTS OF INTERDAY REST ON ADAPTATION TO 6 WEEKS OF PLYOMETRIC TRAINING IN YOUNG SOCCER PLAYERS	Journal of Strength and Conditioning Research	29	4	972-979			<Go to ISI>://WOS:000352076600016	10.1519/jsc.0000000000000283		Ramirez-Campillo, R, Meylan, CMP, A'lvarez-Lepin, C, Henriquez-Olguin, C, Martinez, C, Andrade, DC, Castro-Sepulveda, M, Burgos, C, Baez, EI, and Izquierdo, M. The effects of interday rest on adaptation to 6 weeks of plyometric training in young soccer players. J Strength Cond Res 29(4): 972-979, 2015-The purpose of this study was to determine the effects of short-term plyometric training interpo…
Journal Article	R. Ramírez-Campillo; C. M. P. Meylan; C. Álvarez-Lepín; C. Henriquez-Olguín; C. Martinez; D. C. Andrade; M. Castro-Sepúlveda; C. Burgos; E. I. Baez; M. Izquierdo	2015	The effects of interday rest on adaptation to 6 weeks of plyometric training in young soccer players	Journal of Strength and Conditioning Research	29	4	972-979			https://www.scopus.com/inward/record.uri?eid=2-s2.0-84926196304&doi=10.1519%2fJSC.0000000000000283&partnerID=40&md5=878f77aba0fd89e3875d356490b6809b	10.1519/JSC.0000000000000283
Journal Article	R. Ramirez-Campillo; J. Sanchez-Sanchez; O. Gonzalo-Skok; A. Rodriguez-Fernandez; M. Carretero; F. Y. Nakamura	2018	Specific Changes in Young Soccer Player's Fitness After Traditional Bilateral vs. Unilateral Combined Strength and Plyometric Training	Frontiers in Physiology	9					<Go to ISI>://WOS:000428072100001	10.3389/fphys.2018.00265		The aim of this study was to compare changes in young soccer player's fitness after traditional bilateral vs. unilateral combined plyometric and strength training. Male athletes were randomly divided in two groups; both received the same training, including strength training for knee extensors and flexors, in addition to horizontal plyometric training drills. The only difference between groups wa…
Journal Article	R. Ramirez-Campillo; J. Sanchez-Sanchez; O. Gonzalo-Skok; A. Rodríguez-Fernandez; M. Carretero; F. Y. Nakamura	2018	Specific changes in young soccer player's fitness after traditional bilateral vs. unilateral combined strength and plyometric training	Frontiers in Physiology	9	MAR				https://www.scopus.com/inward/record.uri?eid=2-s2.0-85044356898&doi=10.3389%2ffphys.2018.00265&partnerID=40&md5=ead9de2bd8bda6b6a0e8e1ce056bdd9d	10.3389/fphys.2018.00265
Journal Article	R. Ramirez-Campillo; J. Sanchez-Sanchez; B. Romero-Moraleda; J. Yanci; A. Garcia-Hermoso; F. Manuel Clemente	2020	Effects of plyometric jump training in female soccer player's vertical jump height: A systematic review with meta-analysis	Journal of Sports Sciences	38	13	1475-1487			<Go to ISI>://WOS:000556039700001	10.1080/02640414.2020.1745503		To assess the effects of plyometric jump training (PJT) in female soccer player's vertical jump height, a review was conducted using the data sources PubMed, MEDLINE, Web Of Science and SCOPUS. Only peer-review articles were included. To qualify for inclusion in the meta-analysis, studies must have included (i) a PJT programme of at least 2 weeks, (ii) cohorts of healthy female soccer players wit…
Journal Article	R. Ramirez-Campillo; A. Sortwell; J. Moran; J. Afonso; F. M. Clemente; R. S. Lloyd; J. L. Oliver; J. Pedley; U. Granacher	2023	Plyometric-Jump Training Effects on Physical Fitness and Sport-Specific Performance According to Maturity: A Systematic Review with Meta-analysis	Sports Med Open	9	1	23				10.1186/s40798-023-00568-6	Human physical conditioning_x000D_ Movement_x000D_ Muscle strength_x000D_ Musculoskeletal and neural physiological phenomena_x000D_ Plyometric exercise_x000D_ Resistance training_x000D_ Youth sports_x000D_ Manuel Clemente, Rhodri S. Lloyd, Jon L. Oliver, Jason Pedley, and Urs Granacher_x000D_ declare that they have no conflicts of interest relevant to the content of this_x000D_ review.	BACKGROUND: Among youth, plyometric-jump training (PJT) may provide a safe, accessible, and time-efficient training method. Less is known on PJT effectiveness according to the maturity status. OBJECTIVE: This systematic review with meta-analysis set out to analyse the body of peer-reviewed articles assessing the effects of PJT on measures of physical fitness [i.e., maximal dynamic strength; chang…
Journal Article	R. Ramirez-Campillo; A. Sortwell; J. Moran; J. Afonso; F. M. Clemente; R. S. Lloyd; J. L. Oliver; J. Pedley; U. Granacher	2023	Plyometric-Jump Training Effects on Physical Fitness and Sport-Specific Performance According to Maturity: A Systematic Review with Meta-analysis	Sports Medicine - Open	9	1				https://www.scopus.com/inward/record.uri?eid=2-s2.0-85153037752&doi=10.1186%2fs40798-023-00568-6&partnerID=40&md5=5bbd10c819bef14f4dea9d2f715a93c8	10.1186/s40798-023-00568-6
Journal Article	R. Ramirez-Campillo; A. Sortwell; J. Moran; J. Afonso; F. M. Clemente; R. S. Lloyd; J. L. Oliver; J. Pedley; U. Granacher	2023	Plyometric-Jump Training Effects on Physical Fitness and Sport-Specific Performance According to Maturity: A Systematic Review with Meta-analysis	Sports Medicine-Open	9	1				<Go to ISI>://WOS:000966344000001	10.1186/s40798-023-00568-6		BackgroundAmong youth, plyometric-jump training (PJT) may provide a safe, accessible, and time-efficient training method. Less is known on PJT effectiveness according to the maturity status.ObjectiveThis systematic review with meta-analysis set out to analyse the body of peer-reviewed articles assessing the effects of PJT on measures of physical fitness [i.e., maximal dynamic strength; change of …
Journal Article	R. Ramirez-Campillo; R. K. Thapa; J. Afonso; A. Perez-Castilla; C. Bishop; P. J. Byrne; U. Granacher	2023	Effects of Plyometric Jump Training on the Reactive Strength Index in Healthy Individuals Across the Lifespan: A Systematic Review with Meta-analysis	Sports Med	53	5	1029-1053				10.1007/s40279-023-01825-0	Male_x000D_ Adolescent_x000D_ Humans_x000D_ Aged_x000D_ Child_x000D_ Young Adult_x000D_ Adult_x000D_ Middle Aged_x000D_ Longevity_x000D_ Muscle Strength_x000D_ *Sports_x000D_ Exercise_x000D_ *Plyometric Exercise/methods	BACKGROUND: The reactive strength index (RSI) is meaningfully associated with independent markers of athletic (e.g., linear sprint speed) and neuromuscular performance [e.g., stretch-shortening cycle (SSC)]. Plyometric jump training (PJT) is particularly suitable to improve the RSI due to exercises performed in the SSC. However, no literature review has attempted to meta-analyse the large number …
Journal Article	R. Ramirez-Campillo; R. K. Thapa; J. Afonso; A. Perez-Castilla; C. Bishop; P. J. Byrne; U. Granacher	2023	Effects of Plyometric Jump Training on the Reactive Strength Index in Healthy Individuals Across the Lifespan: A Systematic Review with Meta-analysis	Sports Medicine	53	5	1029-1053			https://www.scopus.com/inward/record.uri?eid=2-s2.0-85149804366&doi=10.1007%2fs40279-023-01825-0&partnerID=40&md5=12572c25ba0585154b3b73d19b90c911	10.1007/s40279-023-01825-0
Journal Article	R. Ramirez-Campillo; R. K. Thapa; J. Afonso; A. Perez-Castilla; C. Bishop; P. J. Byrne; U. Granacher	2023	Effects of Plyometric Jump Training on the Reactive Strength Index in Healthy Individuals Across the Lifespan: A Systematic Review with Meta-analysis	Sports Medicine	53	5	1029-1053			https://search.ebscohost.com/login.aspx?direct=true&AuthType=sso&db=s3h&AN=163188138&site=ehost-live&scope=site&custid=s6636215	10.1007/s40279-023-01825-0	STRETCH (Physiology)_x000D_ NEUROPHYSIOLOGY_x000D_ EXERCISE physiology_x000D_ SPORTS_x000D_ PHYSICAL fitness_x000D_ NEUROMUSCULAR system_x000D_ MUSCLE strength_x000D_ EXERCISE_x000D_ PLYOMETRICS_x000D_ JUMPING_x000D_ ATHLETIC ability_x000D_ LONGEVITY_x000D_ MEDLINE_x000D_ ONLINE information services_x000D_ PUBLICATION bias_x000D_ META-analysis_x000D_ CONFIDENCE intervals_x000D_ SYSTEMATIC reviews…	Background: The reactive strength index (RSI) is meaningfully associated with independent markers of athletic (e.g., linear sprint speed) and neuromuscular performance [e.g., stretch–shortening cycle (SSC)]. Plyometric jump training (PJT) is particularly suitable to improve the RSI due to exercises performed in the SSC. However, no literature review has attempted to meta-analyse the large number …
Journal Article	R. Ramirez-Campillo; R. K. Thapa; J. Afonso; A. Perez-Castilla; C. Bishop; P. J. Byrne; U. Granacher	2023	Effects of Plyometric Jump Training on the Reactive Strength Index in Healthy Individuals Across the Lifespan: A Systematic Review with Meta-analysis	Sports Medicine	53	5	1029-1053			<Go to ISI>://WOS:000946651000001	10.1007/s40279-023-01825-0		BackgroundThe reactive strength index (RSI) is meaningfully associated with independent markers of athletic (e.g., linear sprint speed) and neuromuscular performance [e.g., stretch-shortening cycle (SSC)]. Plyometric jump training (PJT) is particularly suitable to improve the RSI due to exercises performed in the SSC. However, no literature review has attempted to meta-analyse the large number of…
Journal Article	J. Raya-Gonzalez; D. Castillo; K. L. de Keijzer; M. Beato	2021	The effect of a weekly flywheel resistance training session on elite U-16 soccer players' physical performance during the competitive season. A randomized controlled trial	Research in Sports Medicine	29	6	571-585			<Go to ISI>://WOS:000605056500001	10.1080/15438627.2020.1870978		This study investigated the effects of a weekly flywheel resistance training session over a 10-week period on U16 soccer players' physical performance with special attention to change of direction ability (e.g., deficit [CODdef]). Twenty elite young soccer players were assigned to an experimental (EG, n = 10) or control (CG, n = 10) group. Unilateral countermovement jumps with dominant (CMJ(d)) a…
Journal Article	J. Raya-González; D. Castillo; K. L. de Keijzer; M. Beato	2021	The effect of a weekly flywheel resistance training session on elite U-16 soccer players’ physical performance during the competitive season. A randomized controlled trial	Research in Sports Medicine	29	6	571-585			https://www.scopus.com/inward/record.uri?eid=2-s2.0-85098850996&doi=10.1080%2f15438627.2020.1870978&partnerID=40&md5=7b20d3db151cbb0379d2622ce45492a4	10.1080/15438627.2020.1870978
Journal Article	A. Rebelo; J. R. Pereira; D. V. Martinho; J. P. Duarte; M. J. Coelho-e-Silva; J. Valente-dos-Santos	2022	How to Improve the Reactive Strength Index among Male Athletes? A Systematic Review with Meta-Analysis	Healthcare	10	4				<Go to ISI>://WOS:000785397300001	10.3390/healthcare10040593		The reactive strength index (RSI) describes the individual's capability to quickly change from an eccentric muscular contraction to a concentric one and can be used to monitor, assess, and reduce the risk of athlete's injury. The purpose of this review is to compare the effectiveness of different training programs on RSI. Electronic searches were conducted in MEDLINE, PubMed, Scopus, SPORTDiscus,…
Journal Article	R. Reina; A. Iturricastillo; R. Sabido; M. Campayo-Piernas; J. Yanci	2018	Vertical and Horizontal Jump Capacity in International Cerebral Palsy Football Players	International Journal of Sports Physiology and Performance	13	5	597-603			<Go to ISI>://WOS:000433614400008	10.1123/ijspp.2017-0321		Purpose: To evaluate the reliability and validity of vertical and horizontal jump tests in football players with cerebral palsy (FPCP) and to analyze the jump performance differences between current International Federation for Cerebral Palsy Football functional classes (ie, FT5-FT8). Methods: A total of 132 international parafootballers (25.8 [6.7] y; 70.0 [9.1] kg; 175.7 [7.3] cm; 22.8 [2.8] kg…																								Export Date: 07 August 2024; Cited By: 25		https://www.scopus.com/inward/record.uri?eid=2-s2.0-85047755943&doi=10.1123%2fijspp.2017-0763&partnerID=40&md5=ae43799c1b90415080a495eed9d038b9								Scopus
Journal Article	J. Ribeiro; L. Teixeira; R. Lemos; A. S. Teixeira; V. Moreira; P. Silva; F. Y. Nakamura	2020	Effects of plyometric versus optimum power load training on components of physical fitness in young male soccer players	International Journal of Sports Physiology and Performance	15	2	222-230			https://www.scopus.com/inward/record.uri?eid=2-s2.0-85078980519&doi=10.1123%2fijspp.2019-0039&partnerID=40&md5=8dd32d3a744d748d7ad32df97e20ee80	10.1123/ijspp.2019-0039																					129945804			BODY composition
Journal Article	J. Ribeiro; L. Teixeira; R. Lemos; A. S. Teixeira; V. Moreira; P. Silva; F. Y. Nakamura	2020	Effects of Plyometric Versus Optimum Power Load Training on Components of Physical Fitness in Young Male Soccer Players	International Journal of Sports Physiology and Performance	15	2	222-230			<Go to ISI>://WOS:000540280900010	10.1123/ijspp.2019-0039		Purpose: The current study aimed to compare the effects of plyometric (PT) versus optimum power load (OPL) training on physical performance of young high-level soccer players. Methods: Athletes were randomly divided into PT (horizontal and vertical drills) and OPL (squat + hip thrust exercises at the load of maximum power output) interventions, applied over 7 weeks during the in-season period. Sq…
Journal Article	A. N. Rodríguez Arrieta; O. A. Montenegro Arjona; J. L. Petro Soto	2017	Perfil dermatoglífico y condición física de jugadores adolescentes de futbol	Educación Física y Ciencia	19	2				<Go to ISI>://SCIELO:S2314-25612017000200010			The goal of the study was to establish the relationship between the dermatoglyph profile and the physical condition of the soccer players of the U16 team Cordoba State, Colombia. Twenty players were evaluated, age 15,2 ± 0,3 years old, height 169,3 ± 4,3 cm, body mass 58,7 ± 5,0 kg, body mass index 20,5 ± 2,1 kg/m2 and percentage of adipose mass 10,2 ± 2,7%. The levels of explosive strength of th…
Journal Article	A. Rodríguez-Fernández; J. S. Sánchez; J. A. Rodríguez-Marroyo; D. Casamichana; J. G. Villa	2017	Effects of 5-week pre-season small-sided-game-based training on repeat sprint ability	Journal of Sports Medicine and Physical Fitness	57	5	529-536			https://www.scopus.com/inward/record.uri?eid=2-s2.0-85017543538&doi=10.23736%2fS0022-4707.16.06263-0&partnerID=40&md5=abf80f2e5164f477639bf235276624b9	10.23736/S0022-4707.16.06263-0
Journal Article	A. Rodriguez-Fernandez; J. Sanchez Sanchez; J. A. Rodriguez-Marroyo; D. Casamichana; J. G. Villa	2017	Effects of 5-week pre-season small-sided-game-based training on repeat sprint ability	Journal of Sports Medicine and Physical Fitness	57	5	529-536			<Go to ISI>://WOS:000404722100004	10.23736/s0022-4707.16.06263-0		BACKGROUND: Numerous studies have analyzed during competitive season different conditioning programs to improve soccer players' repeat sprint ability (RSA). However, few studies have focused on analyzing what happens with this ability after small-sided-game- (SSG-) -based training. Thus, the aim of this study was to determine the changes in physical performance after 5 weeks of pre-season trainin…
Journal Article	D. Rodriguez-Osorio; O. Gonzalo-Skok; F. Pareja-Blanco	2019	Effects of Resisted Sprints With Changes of Direction Through Several Relative Loads on Physical Performance in Soccer Players	International Journal of Sports Physiology and Performance	14	8	1022-1028			<Go to ISI>://WOS:000485657200003	10.1123/ijspp.2018-0702		Purpose: To compare the effects of resisted change-of-direction (COD) movements, using several relative loads, on soccer players' physical performance. Methods: Fifty-four male soccer players were randomly assigned to 1 of the following 3 groups, which differed only in the magnitude of the external load used during the COD training: COD training without external load (COD-0; n = 16), COD training…
Journal Article	D. Rodríguez-Osorio; O. Gonzalo-Skok; F. Pareja-Blanco	2019	Effects of resisted sprints with changes of direction through several relative loads on physical performance in soccer players	International Journal of Sports Physiology and Performance	14	8	1022-1028			https://www.scopus.com/inward/record.uri?eid=2-s2.0-85071767250&doi=10.1123%2fijspp.2018-0702&partnerID=40&md5=8c55127a3bb11f4a5e3f3dd6b43864ab	10.1123/ijspp.2018-0702
Journal Article	D. Rodríguez-Rosell; F. Franco-Márquez; R. Mora-Custodio; J. J. González-Badillo	2017	Effect of High-Speed Strength Training on Physical Performance in Young Soccer Players of Different Ages	Journal of Strength and Conditioning Research	31	9	2498-2508			https://www.scopus.com/inward/record.uri?eid=2-s2.0-85028648925&doi=10.1519%2fJSC.0000000000001706&partnerID=40&md5=8bc285e888e1c21507c18cc3c16e8025	10.1519/JSC.0000000000001706																					WOS:000433614400015				Purpose: To investigate the effect of a complex, short-term strength/power training protocol on performance and body composition of elite early adolescent soccer players. Methods: Twenty-two players (14-15 y) were randomly assigned to (1) an experimental group (N = 12; participated in a 5-wk training protocol with traditional multijoint power resistance exercises, Olympic-style lifts, plyometric …	Times Cited: 27
Journal Article	D. Rodriguez-Rosell; F. Franco-Marquez; R. Mora-Custodio; J. Jose Gonzalez-Badillo	2017	EFFECT OF HIGH-SPEED STRENGTH TRAINING ON PHYSICAL PERFORMANCE IN YOUNG SOCCER PLAYERS OF DIFFERENT AGES	Journal of Strength and Conditioning Research	31	9	2498-2508			<Go to ISI>://WOS:000408495500019	10.1519/jsc.0000000000001706		Rodriguez-Rosell, D, Franco-Marquez, F, Mora-Custodio, R, and Gonzalez-Badillo, JJ. Effect of high-speed strength training on physical performance in young soccer players of different ages. J Strength Cond Res 31(9): 2498-2508, 2017-The aim of the present study was to compare the effectiveness of low-load, low-volume weight training combined with plyometrics on strength, sprint, and jump performa…
Journal Article	D. Rodriguez-Rosell; F. Franco-Marquez; F. Pareja-Blanco; R. Mora-Custodio; J. M. Yanez-Garcia; J. M. Gonzalez-Suarez; J. J. Gonzalez-Badillo	2016	Effects of 6 Weeks Resistance Training Combined With Plyometric and Speed Exercises on Physical Performance of Pre-Peak-Height-Velocity Soccer Players	International Journal of Sports Physiology and Performance	11	2	240-246			<Go to ISI>://WOS:000372682400015	10.1123/ijspp.2015-0176		Purpose: To analyze the effects of low-load, high-velocity resistance training (RT) combined with plyometrics on physical performance in pre-peak-height-velocity (PHV) soccer players. Methods: Thirty young soccer players from the same academy were randomly assigned to either a strength training (STG, n = 15) or a control group (CG, n = 15). Strength training consisted of full squat exercise with …
Journal Article	D. Rodríguez-Rosell; F. Franco-Márquez; F. Pareja-Blanco; R. Mora-Custodio; J. M. Yáñez-García; J. M. González-Suárez; J. J. González-Badillo	2016	Effects of 6 weeks resistance training combined with plyometric and speed exercises on physical performance of pre-peak-height-velocity soccer players	International Journal of Sports Physiology and Performance	11	2	240-246			https://www.scopus.com/inward/record.uri?eid=2-s2.0-84960945175&doi=10.1123%2fijspp.2015-0176&partnerID=40&md5=722fe353c57035962a892846005cae72	10.1123/ijspp.2015-0176
Journal Article	C. Romero; R. Ramirez-Campillo; C. Alvarez; J. Moran; M. Slimani; J. Gonzalez; W. E. Banzer	2021	Effects of Maturation on Physical Fitness Adaptations to Plyometric Jump Training in Youth Females	Journal of Strength and Conditioning Research	35	10	2870-2877			<Go to ISI>://WOS:000711810100030	10.1519/jsc.0000000000003247		Romero, C, Ramirez-Campillo, R, Alvarez, C, Moran, J, Slimani, M, Gonzalez, J, and Banzer, WE. Effects of maturation on physical fitness adaptations to plyometric jump training in youth females. J Strength Cond Res 35(10): 2870-2877, 2021-The aim of this study was to compare the effects of maturation on physical fitness adaptations to plyometric jump training (PJT) in youth females. Jumping, spri…																								Export Date: 07 August 2024; Cited By: 162		https://www.scopus.com/inward/record.uri?eid=2-s2.0-79952201951&doi=10.1519%2fJSC.0b013e3181e2728f&partnerID=40&md5=a34b793af93eecc6a91d1567aafeea48								Scopus
Journal Article	H. Root; T. Trojian; J. Martinez; W. Kraemer; L. J. DiStefano	2015	Landing Technique and Performance in Youth Athletes After a Single Injury-Prevention Program Session	Journal of Athletic Training	50	11	1149-1157			<Go to ISI>://WOS:000374754500005	10.4085/1062-6050-50.11.01		Context: Injury-prevention programs (IPPs) performed as season-long warm-ups improve injury rates, performance outcomes, and jump-landing technique. However, concerns regarding program adoption exist. Identifying the acute benefits of using an IPP compared with other warm-ups may encourage IPP adoption. Objective: To examine the immediate effects of 3 warm-up protocols (IPP, static warm-up [SWU],…																			WOS:000282481800013				Chelly, MS, Ghenem, MA, Abid, K, Hermassi, S, Tabka, Z, and Shephard, RJ. Effects of in-season short-term plyometric training program on leg power, jump-and sprint performance of soccer players. J Strength Cond Res 24(10): 2670-2676, 2010-Our hypothesis was that the addition of an 8-week lower limb plyometric training program (hurdle and depth jumping) to normal in-season conditioning would enhan…	Times Cited: 146
Journal Article	F. Rosas; R. Ramirez-Campillo; D. Diaz; F. Abad-Colil; C. Martinez-Salazar; A. Caniuqueo; R. Canas-Jamet; I. Loturco; F. Y. Nakamura; C. McKenzie; J. Gonzalez-Rivera; J. Sanchez-Sanchez; M. Izquierdo	2016	Jump Training in Youth Soccer Players: Effects of Haltere Type Handheld Loading	International Journal of Sports Medicine	37	13	1060-1065			<Go to ISI>://WOS:000390103800008	10.1055/s-0042-111046		The aim of this study was to compare the effects of a jump training program, with or without haltere type handheld loading, on maximal intensity exercise performance. Youth soccer players (12.1 +/- 2.2 y) were assigned to either a jump training group (JG, n=21), a jump training group plus haltere type handheld loading (LJG, n=21), or a control group following only soccer training (CG, n=21). Athl…
Journal Article	F. Rosas; R. Ramirez-Campillo; D. Diaz; F. Abad-Colil; C. Martinez-Salazar; A. Caniuqueo; R. Cañas-Jamet; I. Loturco; F. Y. Nakamura; C. McKenzie; J. Gonzalez-Rivera; J. Sanchez-Sanchez; M. Izquierdo	2016	Jump Training in Youth Soccer Players: Effects of Haltere Type Handheld Loading	International Journal of Sports Medicine	37	13	1060-1065			https://www.scopus.com/inward/record.uri?eid=2-s2.0-84983804161&doi=10.1055%2fs-0042-111046&partnerID=40&md5=11470b0e98896c06dc028919070e8d24	10.1055/s-0042-111046
Journal Article	M. Rouis; L. Coudrat; H. Jaafar; J. R. Filliard; H. Vandewalle; Y. Barthelemy; T. Driss	2015	Assessment of isokinetic knee strength in elite young female basketball players: correlation with vertical jump	Journal of Sports Medicine and Physical Fitness	55	12	1502-1508			<Go to ISI>://WOS:000372388000013			Aim. To explore the isokinetic concentric strength of the knee muscle groups, and the relationship between the isokinetic knee extensors strength and the vertical jump performance in young elite female basketball players. Methods. Eighteen elite female basketball players performed a countermovement jump, and an isokinetic knee test using a Biodex dynamometer. The maximal isokinetic peak torque of…																	21222		WOS:001126964000015				Plyometric training boosts adolescents' jumping ability, crucial for athletic success and health. However, the best total ground contact frequency (TGCF) and overall intervention time (OIT) for these exercises remain unclear. This meta-analysis aims to identify optimal TGCF and OIT in plyometric training for adolescents, focusing on countermovement jump (CMJ) and squat jump (SJ) outcomes. This sy…	Times Cited: 2
Journal Article	M. D. Rubley; A. C. Haase; W. R. Holcomb; T. J. Girouard; R. D. Tandy	2011	The effect of plyometric training on power and kicking distance in female adolescent soccer players	J Strength Cond Res	25	1	129-34				10.1519/JSC.0b013e3181b94a3d	Adolescent_x000D_ Athletes_x000D_ Athletic Performance/*physiology_x000D_ Child_x000D_ Exercise/physiology_x000D_ Female_x000D_ Humans_x000D_ Muscle Strength/*physiology_x000D_ Muscle, Skeletal/physiology_x000D_ Resistance Training/*methods_x000D_ Running/physiology_x000D_ Soccer/*physiology	The purpose of this study was to measure the effects of low-frequency, low-impact plyometric training on vertical jump (VJ) and kicking distance in female adolescent soccer players. Sixteen adolescent soccer players were studied (age 13.4 ± 0.5 years) across 14 weeks. The control group (general soccer training only) had 6 subjects, and the plyometric training (general soccer training plus plyomet…
Journal Article	M. D. Rubley; A. C. Haase; W. R. Holcomb; T. J. Girouard; R. D. Tandy	2011	The effect of plyometric training on power and kicking distance in female adolescent soccer players	Journal of Strength and Conditioning Research	25	1	129-134			https://www.scopus.com/inward/record.uri?eid=2-s2.0-79953850882&doi=10.1519%2fJSC.0b013e3181b94a3d&partnerID=40&md5=a8d37880dec475c0518fae168b533347	10.1519/JSC.0b013e3181b94a3d
Journal Article	M. D. Rubley; A. C. Haase; W. R. Holcomb; T. J. Girouard; R. D. Tandy	2011	THE EFFECT OF PLYOMETRIC TRAINING ON POWER AND KICKING DISTANCE IN FEMALE ADOLESCENT SOCCER PLAYERS	Journal of Strength and Conditioning Research	25	1	129-134			<Go to ISI>://WOS:000285623000019	10.1519/JSC.0b013e3181b94a3d		Rubley, MD, Haase, AC, Holcomb, WR, Girouard, TJ, and Tandy, RD. The effect of plyometric training on power and kicking distance in female adolescent soccer players. J Strength Cond Res 25(1): 129-134, 2011-The purpose of this study was to measure the effects of low-frequency, low-impact plyometric training on vertical jump (VJ) and kicking distance in female adolescent soccer players. Sixteen ad…
Journal Article	A. Rutkowska-Kucharska	2020	Asymmetry of lower limb strength and jumping ability of young soccer players	Acta of Bioengineering and Biomechanics	22	1				https://www.scopus.com/inward/record.uri?eid=2-s2.0-85082464206&doi=10.37190%2fABB-01513-2019-03&partnerID=40&md5=f8bf4612dc7227ae40bd1a6307ff2957	10.37190/ABB-01513-2019-03
Journal Article	A. Rutkowska-Kucharska	2020	Asymmetry of lower limb strength and jumping ability of young soccer players	Acta of Bioengineering and Biomechanics	22	1	79-85			<Go to ISI>://WOS:000527787400009	10.37190/abb-01513-2019-03		Purpose: The aim of this study was to evaluate the potential correlation between asymmetry of lower limb muscle torque, asymmetry of vertical ground reaction force during take-off in young soccer players and their jumping abilities. Methods: Twenty-three young soccer player (16.9 +/- 0.64 years old) participated in measurements. An isokinetic dynamometer, the Biodex System, was applied to test mu…
Journal Article	E. Saez de Villarreal; L. Suarez-Arrones; B. Requena; G. G. Haff; C. Ferrete	2015	EFFECTS OF PLYOMETRIC AND SPRINT TRAINING ON PHYSICAL AND TECHNICAL SKILL PERFORMANCE IN ADOLESCENT SOCCER PLAYERS	Journal of Strength and Conditioning Research	29	7	1894-1903			<Go to ISI>://WOS:000357270000017	10.1519/jsc.0000000000000838		Saez de Villarreal, E, Suarez-Arrones, L, Requena, B, Haff, GG, and Ferrete, C. Effects of plyometric and sprint training on physical and technical skill performance in adolescent soccer players. J Strength Cond Res 29(7): 1894-1903, 2015To determine the influence of a short-term combined plyometric and sprint training (9 weeks) within regular soccer practice on explosive and technical actions of…
Journal Article	E. Sáez de Villarreal; L. Suarez-Arrones; B. Requena; G. G. Haff; C. Ferrete	2015	Effects of Plyometric and Sprint Training on Physical and Technical Skill Performance in Adolescent Soccer Players	J Strength Cond Res	29	7	1894-903				10.1519/jsc.0000000000000838	Acceleration_x000D_ Adolescent_x000D_ Athletic Performance/*physiology_x000D_ Exercise Test_x000D_ Humans_x000D_ Muscle Strength/physiology_x000D_ *Plyometric Exercise_x000D_ Running/*physiology_x000D_ Soccer/*physiology	To determine the influence of a short-term combined plyometric and sprint training (9 weeks) within regular soccer practice on explosive and technical actions of pubertal soccer players during the in-season. Twenty-six players were randomly assigned to 2 groups: control group (CG) (soccer training only) and combined group (CombG) (plyometric + acceleration + dribbling + shooting). All players tra…
Journal Article	E. Sáez De Villarreal; L. Suarez-Arrones; B. Requena; G. G. Haff; C. Ferrete	2015	Effects of Plyometric and Sprint Training on Physical and Technical Skill Performance in Adolescent Soccer Players	Journal of Strength and Conditioning Research	29	7	1894-1903			https://www.scopus.com/inward/record.uri?eid=2-s2.0-84936932841&doi=10.1519%2fJSC.0000000000000838&partnerID=40&md5=655abbf0be477039bf62a2b02028b515	10.1519/JSC.0000000000000838
Journal Article	E. SÁEz De Villarreal; L. Suarez-Arrones; B. Requena; G. G. Haff; C. Ferrete	2015	EFFECTS OF PLYOMETRIC AND SPRINT TRAINING ON PHYSICAL AND TECHNICAL SKILL PERFORMANCE IN ADOLESCENT SOCCER PLAYERS	Journal of Strength & Conditioning Research	29	7	1894-1903			https://search.ebscohost.com/login.aspx?direct=true&AuthType=sso&db=s3h&AN=108364541&site=ehost-live&scope=site&custid=s6636215		ANTHROPOMETRY_x000D_ ATHLETIC ability_x000D_ BODY weight_x000D_ JUMPING_x000D_ MOTOR ability_x000D_ PHYSICAL fitness_x000D_ RUNNING_x000D_ SOCCER_x000D_ PLYOMETRICS_x000D_ PHYSICAL training & conditioning_x000D_ ANALYSIS of variance_x000D_ PROBABILITY theory_x000D_ STATISTICS_x000D_ DATA analysis_x000D_ DESCRIPTIVE statistics_x000D_ acceleration_x000D_ agility_x000D_ ball-shooting speed_x000D_ dr…	The article discusses a study which determines the effects of plyometric and sprint training on adolescent soccer players' physical and technical skill performance. Topics include the beneficial impact of the plyometric and sprint program on sprinting, jumping and ball-shooting, the importance of the physiological and physical demand to the optimal performance of the players, and the focus of ply…
Journal Article	S. Sammoud; R. Bouguezzi; R. Ramirez-Campillo; Y. Negra; O. Prieske; J. Moran; H. Chaabene	2022	Effects of plyometric jump training versus power training using free weights on measures of physical fitness in youth male soccer players	J Sports Sci	40	2	130-137				10.1080/02640414.2021.1976570	Adolescent_x000D_ *Athletic Performance_x000D_ Humans_x000D_ Male_x000D_ Muscle Strength_x000D_ Physical Fitness_x000D_ *Plyometric Exercise_x000D_ *Soccer_x000D_ Resistance training_x000D_ athletic performance_x000D_ football_x000D_ stretch-shortening cycle_x000D_ youth athletes	This study aimed to contrast the effects of power training (PT) and plyometric-jump-training (PJT) programmes on measures of physical fitness in prepubertal male soccer players. Thirty-three participants were randomly allocated to PT group (n = 11), PJT group (n = 11), and an active control group (CG; n = 11). Before and after 12 weeks of training, tests were performed for the assessment of sprin…
Journal Article	S. Sammoud; R. Bouguezzi; R. Ramirez-Campillo; Y. Negra; O. Prieske; J. Moran; H. Chaabene	2022	Effects of plyometric jump training versus power training using free weights on measures of physical fitness in youth male soccer players	Journal of Sports Sciences	40	2	130-137			https://www.scopus.com/inward/record.uri?eid=2-s2.0-85118624739&doi=10.1080%2f02640414.2021.1976570&partnerID=40&md5=c0dc7721b6571600310289fcba159beb	10.1080/02640414.2021.1976570
Journal Article	S. Sammoud; R. Bouguezzi; R. Ramirez-Campillo; Y. Negra; O. Prieske; J. Moran; H. Chaabene	2022	Effects of plyometric jump training versus power training using free weights on measures of physical fitness in youth male soccer players	Journal of Sports Sciences	40	2	130-137			<Go to ISI>://WOS:000716210500001	10.1080/02640414.2021.1976570		This study aimed to contrast the effects of power training (PT) and plyometric-jump-training (PJT) programmes on measures of physical fitness in prepubertal male soccer players. Thirty-three participants were randomly allocated to PT group (n = 11), PJT group (n = 11), and an active control group (CG; n = 11). Before and after 12 weeks of training, tests were performed for the assessment of sprin…
Journal Article	S. Sammoud; Y. Negra; R. Bouguezzi; R. Ramirez-Campillo; J. Moran; C. Bishop; H. Chaabene	2024	Effects of plyometric jump training on measures of physical fitness and lower-limb asymmetries in prepubertal male soccer players: a randomized controlled trial	BMC Sports Sci Med Rehabil	16	1	37				10.1186/s13102-024-00821-9	Football_x000D_ Human physical conditioning_x000D_ Jumping ability_x000D_ Stretch–shortening cycle exercise_x000D_ Youth sports	BACKGROUND: High level of physical fitness is a paramount soccer performance factor. As such, developing key components of physical fitness such as sprinting, jumping, and change of direction (CoD) at an early age empowers both short- and long-term performance success. Although previous research in prepubertal male soccer players has reported physical fitness performance enhancements following pl…
Journal Article	S. Sammoud; Y. Negra; R. Bouguezzi; R. Ramirez-Campillo; J. Moran; C. Bishop; H. Chaabene	2024	Effects of plyometric jump training on measures of physical fitness and lower-limb asymmetries in prepubertal male soccer players: a randomized controlled trial	BMC Sports Science, Medicine and Rehabilitation	16	1				https://www.scopus.com/inward/record.uri?eid=2-s2.0-85184404263&doi=10.1186%2fs13102-024-00821-9&partnerID=40&md5=4aa0599a22e347269fc8c2ce7b994d01	10.1186/s13102-024-00821-9
Journal Article	S. Sammoud; Y. Negra; R. Bouguezzi; R. Ramirez-Campillo; J. Moran; C. Bishop; H. Chaabene	2024	Effects of plyometric jump training on measures of physical fitness and lower-limb asymmetries in prepubertal male soccer players: a randomized controlled trial	Bmc Sports Science Medicine and Rehabilitation	16	1				<Go to ISI>://WOS:001157198100001	10.1186/s13102-024-00821-9		BackgroundHigh level of physical fitness is a paramount soccer performance factor. As such, developing key components of physical fitness such as sprinting, jumping, and change of direction (CoD) at an early age empowers both short- and long-term performance success. Although previous research in prepubertal male soccer players has reported physical fitness performance enhancements following plyo…
Journal Article	M. Sanchez; J. Sanchez-Sanchez; L. Bermejo-Martín; M. V. Del Bosque; J. Moran; B. Romero-Moraleda; R. Ramirez-Campillo	2022	Effects Of Jump Training On Youth Female Soccer Player’s Physical Fitness	Open Sports Sciences Journal	15	1				https://www.scopus.com/inward/record.uri?eid=2-s2.0-85141373939&doi=10.2174%2f1875399X-v15-e2208310&partnerID=40&md5=6e7c9986594f73d8b7b45a8cb552ef6a	10.2174/1875399X-v15-e2208310
Journal Article	J. Sánchez-Sánchez; J. M. Luis Pereira; J. Guillen Rodríguez; D. Martín García; D. Romo Martín; A. Rodríguez Fernández; J. G. Villa Vicente	2014	Efecto de la motivación del entrenador sobre la carga interna y el rendimiento físico de un juego de fútbol reducido	Cuadernos de Psicología del Deporte	14	3	169-176			<Go to ISI>://SCIELO:S1578-84232014000300018			Small sided games are a training strategy widely used currently. Manipulating their parameters, the coach can achieve different purposes. The aim was to analyze the influence of coach motivation on the intensity of small sided games of 3 vs. 3 and their effect on physical performance in youth male football players (U11). Twelve players made the same game with (JME) and without (JSME) coach motiva…
Journal Article	J. Sanchez-Sanchez; L. Torres Martin; R. Ramirez-Campillo; D. Castillo; J. Raya-Gonzalez	2024	The effects of jump training on measures of physical performance, lower extremities injury incidence and burden in highly trained male soccer players	Research in Sports Medicine	32	1	107-121			<Go to ISI>://WOS:000800530000001	10.1080/15438627.2022.2079989		This study aimed to analyse the effects of a 16-week jump training program on the physical performance and lower extremities injury profile in semi-professional male soccer players. Participants were randomly assigned to the control group (CG; n = 13; age = 21.7 +/- 3.6 years) or the experimental group (EG; n = 10; age = 22.3 +/- 3.5 years). Countermovement jump (CMJ) height (cm), 30 m linear spr…
Journal Article	J. Sánchez-Sánchez; L. Torres Martín; R. Ramirez-Campillo; D. Castillo; J. Raya-González	2024	The effects of jump training on measures of physical performance, lower extremities injury incidence and burden in highly trained male soccer players	Research in Sports Medicine	32	1	107-121			https://www.scopus.com/inward/record.uri?eid=2-s2.0-85131170791&doi=10.1080%2f15438627.2022.2079989&partnerID=40&md5=b236e3c90f2046452abedcd74e4d2d6a	10.1080/15438627.2022.2079989
Journal Article	S. Sedano; A. Matheu; J. C. Redondo; G. Cuadrado	2011	Effects of plyometric training on explosive strength, acceleration capacity and kicking speed in young elite soccer players	Journal of Sports Medicine and Physical Fitness	51	1	50-58			https://www.scopus.com/inward/record.uri?eid=2-s2.0-79955112603&partnerID=40&md5=b060b6109d58894db56c8ba2af6ba25d
Journal Article	S. Sedano; A. Matheu; J. C. Redondo; G. Cuadrado	2011	Effects of plyometric training on explosive strength, acceleration capacity and kicking speed in young elite soccer players	Journal of Sports Medicine and Physical Fitness	51	1	50-58			<Go to ISI>://WOS:000289590400007			Aim. The main aim of this study was to determine the effects of a 10-week plyometric training program on explosive strength, acceleration capacity and kicking speed in young elite soccer players. Methods. Twenty-two players participated in the study: control group (CG), (N.=11; 18.2 +/- 0.9 years) and treatment group (TG) (N.=11; 18.4 +/- 1.1 years). Both groups performed technical and tactical t…																	e33063							Export Date: 07 August 2024; Cited By: 0		https://www.scopus.com/inward/record.uri?eid=2-s2.0-85196304729&doi=10.1016%2fj.heliyon.2024.e33063&partnerID=40&md5=51dae99ce7080dc51cd7f643047194b2								Scopus
Journal Article	L. Setaro; P. R. Santos-Silva; E. Y. Nakano; C. H. Sales; N. Nunes; J. M. Greve; C. Colli	2014	Magnesium status and the physical performance of volleyball players: effects of magnesium supplementation	Journal of Sports Sciences	32	5	438-445			<Go to ISI>://WOS:000331785200004	10.1080/02640414.2013.828847		The aim of this study was to test the hypothesis that magnesium supplementation influences the physical performance of volleyball players, as the efficacy of this approach remains questionable. Twenty-five professional male volleyball players were assigned randomly to experimental (350mg Mg center dot d(-1), 4 weeks) and control groups (500mg maltodextrin center dot d(-1), 4 weeks) maintaining in…																	e33063		WOS:001259996300001				Background: For adolescent soccer players, good sprinting and jumping abilities are crucial for their athletic performance. The application of plyometric training on boosting explosive strength in adolescent soccer players is contingent upon the maturation phase, which can mediate the training-induced adaptations. Purpose: This systematic review and meta-analysis aim to explore the maturation eff…	Times Cited: 0
Journal Article	S. K. Sharma; S. Raza; J. A. Moiz; S. Verma; I. H. Naqvi; S. Anwer; A. H. Alghadir	2018	Postactivation Potentiation Following Acute Bouts of Plyometric versus Heavy-Resistance Exercise in Collegiate Soccer Players	Biomed Research International	2018					<Go to ISI>://WOS:000424746400001	10.1155/2018/3719039		Postactivation potentiation is referred to as an acute and temporary enhancement of muscle performance resulting from previous muscle contraction. The purpose of this study was to compare the acute effect of plyometric exercise (PLY) and heavy-resistance exercise (RES) on the blood lactate level (BLa) and physical performance. Fourteen male collegiate soccer players were randomized to perform eit…
Journal Article	J. Siegler; S. Gaskill; B. Ruby	2003	Changes evaluated in soccer-specific power endurance either with or without a 10-week, in-season, intermittent, high-intensity training protocol	Journal of Strength and Conditioning Research	17	2	379-387			https://www.scopus.com/inward/record.uri?eid=2-s2.0-0037865411&doi=10.1519%2f1533-4287%282003%29017%3c0379%3aCEISPE%3e2.0.CO%3b2&partnerID=40&md5=463444f6d1f5ca5e0ec782e7cd27df1d	10.1519/1533-4287(2003)017<0379:CEISPE>2.0.CO;2																					38841726			Humans
Journal Article	J. Siegler; S. Gaskill; B. Ruby	2003	Changes evaluated in soccer-specific power endurance either with or without a 10-week, in-season, intermittent, high-intensity training protocol	Journal of Strength and Conditioning Research	17	2	379-387			<Go to ISI>://WOS:000183280400028			The purpose of this study was to evaluate changes in soccer-specific power endurance of 34 female high school soccer players throughout a season either with or without an intermittent, high-intensity exercise protocol. Thirty-four female high school soccer players were tested prior to the 2000 fall season and again 10 weeks later. The tests included an abridged 45-minute shuttle test (LIST), hydr…
Journal Article	M. E. Silva-Neto; S. F. M. Oliveira; J. I. V. Oliveira; W. S. Gomes; H. A. A. S. Lira; L. S. Fortes	2023	Acute Effects of Different Conditioning Activities on Amateur Soccer Players	International Journal of Sports Medicine	44	12	882-888			https://www.scopus.com/inward/record.uri?eid=2-s2.0-85170071494&doi=10.1055%2fa-2126-5972&partnerID=40&md5=0ef1b6fbf09471f78a923e2a91d6de47	10.1055/a-2126-5972
Journal Article	M. E. Silva-Neto; S. F. M. Oliveira; J. I. V. Oliveira; W. S. Gomes; H. A. A. S. Lira; L. S. Fortes	2023	Acute Effects of Different Conditioning Activities on Amateur Soccer Players	International Journal of Sports Medicine	44	12	882-888			<Go to ISI>://WOS:001063506600001	10.1055/a-2126-5972		Several warm-up activities are used to prepare soccer players for training and games. However, few studies have focused on comparing different activities (strength vs. stretching) in young and amateur athletes, especially for performance improvement in explosive actions. Thus, in order to compare the effect of four conditioning activities on jump and sprint performances, 12 soccer athletes (age: …
Journal Article	G. Singh; G. S. Kushwah; T. Singh; R. K. Thapa; U. Granacher; R. Ramirez-Campillo	2022	Effects of Sand-Based Plyometric-Jump Training in Combination with Endurance Running on Outdoor or Treadmill Surface on Physical Fitness in Young Adult Males	Journal of Sports Science and Medicine	21	2	277-286			https://www.scopus.com/inward/record.uri?eid=2-s2.0-85132078045&doi=10.52082%2fjssm.2022.277&partnerID=40&md5=32b0813fbb052af936a07277a9d862fa	10.52082/jssm.2022.277
Journal Article	G. Singh; G. S. Kushwah; T. Singh; R. K. Thapa; U. Granacher; R. Ramirez-Campillo	2022	Effects of Sand-Based Plyometric-Jump Training in Combination with Endurance Running on Outdoor or Treadmill Surface on Physical Fitness in Young Adult Males	Journal of Sports Science and Medicine	21	2	277-286			<Go to ISI>://WOS:000802881900001	10.52082/jssm.2022.277		This study aimed at examining the effects of nine weeks of sand-based plyometric jump training (PJT) combined with endurance running on either outdoor or treadmill surface on measures of physical fitness. Male participants (age, 20.1 +/- 1.7 years) were randomly assigned to a sand-based PJT combined with endurance running on outdoor surface (OT, n = 25) or treadmill surface (TT, n = 25). The endu…
Journal Article	U. Singh; A. K. Ramachandran; R. Ramirez-Campillo; A. Perez-Castilla; J. Afonso; F. Manuel Clemente; J. Oliver	2022	Jump rope training effects on health- and sport-related physical fitness in young participants: A systematic review with meta-analysis	Journal of Sports Sciences	40	16	1801-1814			<Go to ISI>://WOS:000855333900001	10.1080/02640414.2022.2099161		The aim of this systematic review with meta-analysis was to assess the available body of published peer-reviewed articles related on the effects of jump rope training (JRT) compared with active/passive controls on health- and sport-related physical fitness outcomes. Searches were conducted in three databases, including studies that satisfied the following criteria: i) healthy participants; ii) a …
Journal Article	M. Slimani; K. Chamari; B. Miarka; F. B. Del Vecchio; F. Cheour	2016	Effects of Plyometric Training on Physical Fitness in Team Sport Athletes: A Systematic Review	Journal of Human Kinetics	53	1	231-247			<Go to ISI>://WOS:000387111600023	10.1515/hukin-2016-0026		Plyometric training (PT) is a very popular form of physical conditioning of healthy individuals that has been extensively studied over the last decades. In this article, we critically review the available literature related to PT and its effects on physical fitness in team sport athletes. We also considered studies that combined PT with other popular training modalities (e.g. strength/sprint trai…
Journal Article	C. A. Smith; B. K. Olson; L. A. Olson; N. J. Chimera; M. Warren	2017	Comparison of Female Collegiate Athletes and College Age Cohort in Tuck Jump Assessment	Journal of Strength and Conditioning Research	31	4	1048-1054			<Go to ISI>://WOS:000398794500026	10.1519/jsc.0000000000001573		Smith, CA, Olson, BK, Olson, LA, Chimera, NJ, and Warren, M. Comparison of female collegiate athletes and college age cohort in tuck jump assessment. J Strength Cond Res 31(4): 1048-1054, 2017The tuck jump assessment (TJA) is a plyometric jumping assessment with 10 flaw criteria against which technique is assessed over a 10-second interval. The TJA has been reported as a tool for identifying neur…
Journal Article	Q. Soehnlein; E. Mueller; T. L. Stoggl	2014	THE EFFECT OF 16-WEEK PLYOMETRIC TRAINING ON EXPLOSIVE ACTIONS IN EARLY TO MID-PUBERTY ELITE SOCCER PLAYERS	Journal of Strength and Conditioning Research	28	8	2105-2114			<Go to ISI>://WOS:000340206400004			Plyometric training (PT) programs are widely used to improve explosive actions in soccer players of various ages, although there is debate about optimal training duration and time course of improvement. Twenty-two early to mid-puberty elite soccer players were assigned to a control group (CG, n = 10, regular soccer training) or a plyometric training group (PTG, n = 12, regular soccer training sub…
Journal Article	Q. Söhnlein; E. Müller; T. L. Stöggl	2014	The effect of 16-week plyometric training on explosive actions in early to mid-puberty elite soccer players	Journal of Strength and Conditioning Research	28	8	2105-2114			https://www.scopus.com/inward/record.uri?eid=2-s2.0-84905842513&doi=10.1519%2fJSC.0000000000000387&partnerID=40&md5=5db33af90397f95015d6d48cc9814bb1	10.1519/JSC.0000000000000387
Journal Article	F. d. B. Souza; R. C. Alves Ferreira; W. S. Fernandes; W. Ribeiro; R. A. Lazo-Osorio	2018	COMPARISON OF AEROBIC POWER AND CAPACITY BETWEEN ATHLETES FROM DIFFERENT SPORTS	Revista Brasileira De Medicina Do Esporte	24	6	432-435			<Go to ISI>://WOS:000451929600005	10.1590/1517-869220182406101651		Introduction: Ergospirometry is a noninvasive procedure used to assess physical performance or the capacity of an individual, through an analysis of expired gases and respiratory variables. This procedure is crucially important in sports, and makes a significant contribution to the measurement of cardiorespiratory fitness indices, such as maximal oxygen consumption (VO2 max) and the anaerobic thr…
Journal Article	M. Soyler; R. Zileli; Y. E. Cingoz; G. Kilincarslan; I. Kayantas; T. Altug; S. Asan; M. Sahin; A. C. Gurkan	2024	The effect of high-intensity plyometric training on anaerobic performance parameters: a pilot study in U17 elite A league	Peerj	12					<Go to ISI>://WOS:001146565100001	10.7717/peerj.16648		The aim of this study was to examine the effects of high-intensity plyometric training (HIPT) on some parameters in elite soccer players in the U17. Volunteer soccer players were randomly divided into two groups according to their positions: the regular training (RT) group (age: 16.71 +/- 0.47 years; stature: 163.46 +/- 3.31 cm; body weight: 61.04 +/- 1.59 kg) and the HIPT group (age: 16.64 +/- 0…
Journal Article	M. Söyler; R. Zileli; Y. E. Çingöz; G. Kılınçarslan; İ. Kayantaş; T. Altuğ; S. Asan; M. Şahin; A. C. Gürkan	2024	The effect of high-intensity plyometric training on anaerobic performance parameters: a pilot study in U17 elite A league	PeerJ	12		e16648				10.7717/peerj.16648	Child_x000D_ Humans_x000D_ Adolescent_x000D_ *Plyometric Exercise/methods_x000D_ *Athletic Performance_x000D_ Pilot Projects_x000D_ Exercise Test_x000D_ Anaerobiosis_x000D_ *Running_x000D_ Body Weight_x000D_ *Soccer_x000D_ Change of direction_x000D_ Football_x000D_ Jump_x000D_ Sprint_x000D_ Young	The aim of this study was to examine the effects of high-intensity plyometric training (HIPT) on some parameters in elite soccer players in the U17. Volunteer soccer players were randomly divided into two groups according to their positions: the regular training (RT) group (age: 16.71 ± 0.47 years; stature: 163.46 ± 3.31 cm; body weight: 61.04 ± 1.59 kg) and the HIPT group (age: 16.64 ± 0.50 year…
Journal Article	M. Söyler; R. Zileli; Y. E. Çingöz; G. Kılınçarslan; İ. Kayantaş; T. Altuğ; S. Asan; M. Şahin; A. C. Gürkan	2024	The effect of high-intensity plyometric training on anaerobic performance parameters: a pilot study in U17 elite A league	PeerJ	12					https://www.scopus.com/inward/record.uri?eid=2-s2.0-85183993855&doi=10.7717%2fpeerj.16648&partnerID=40&md5=a18dd4e50f7d45bf627690f6b7d63c17	10.7717/peerj.16648
Journal Article	K. M. Stearns; C. M. Powers	2014	Improvements in Hip Muscle Performance Result in Increased Use of the Hip Extensors and Abductors During a Landing Task	American Journal of Sports Medicine	42	3	602-609			<Go to ISI>://WOS:000336222300010	10.1177/0363546513518410		Background: Impaired hip muscle performance has been implicated as a contributing factor to the increased risk of anterior cruciate ligament (ACL) injury in women. Purpose: To determine the influence of a hip-focused training program on lower extremity biomechanics during a drop-jump task. Study Design: Descriptive laboratory study. Methods: Twenty-one recreationally active women (18-25 years of …
Journal Article	K. Steffen; H. M. Bakka; G. Myklebust; R. Bahr	2008	Performance aspects of an injury prevention program: A ten-week intervention in adolescent female football players	Scandinavian Journal of Medicine and Science in Sports	18	5	596-604			https://www.scopus.com/inward/record.uri?eid=2-s2.0-52249090686&doi=10.1111%2fj.1600-0838.2007.00708.x&partnerID=40&md5=4c6666264537105862b8c569b9636eda	10.1111/j.1600-0838.2007.00708.x
Journal Article	K. Steffen; H. M. Bakka; G. Myklebust; R. Bahr	2008	Performance aspects of an injury prevention program: a ten-week intervention in adolescent female football players	Scandinavian Journal of Medicine & Science in Sports	18	5	596-604			<Go to ISI>://WOS:000259355000008	10.1111/j.1600-0838.2007.00708.x		The injury rate in football is high, and effective injury prevention methods are needed. An exercise program, the 11," has been designed to prevent the most common injury types in football. However, the effect of such a program on performance is not known. The aim of this randomized-controlled trial was to investigate the effect of the "11" on performance after a 10-week training period. Thirty-f…
Journal Article	T. J. Suchomel; S. Nimphius; M. H. Stone	2020	Scaling isometric mid-thigh pull maximum strength in division I Athletes: are we meeting the assumptions?	Sports Biomechanics	19	4	532-546			https://www.scopus.com/inward/record.uri?eid=2-s2.0-85051936097&doi=10.1080%2f14763141.2018.1498910&partnerID=40&md5=fe606d451b22e60e4f3e4d7e011ef136	10.1080/14763141.2018.1498910
Journal Article	T. J. Suchomel; S. Nimphius; M. H. Stone	2020	Scaling isometric mid-thigh pull maximum strength in division I Athletes: are we meeting the assumptions?	Sports Biomechanics	19	4	532-546			<Go to ISI>://WOS:000544822300008	10.1080/14763141.2018.1498910		This study examined the validity of various scaling methods, isometric mid-thigh pull (IMTP) peak force using various scaling methods, and the relationships between IMTP peak force and countermovement jump height. Fifty-one collegiate baseball and soccer athletes performed two maximal IMTPs. Absolute peak force was compared between teams and when data were scaled using ratio (RS), traditional all…
Journal Article	B. Sylejmani; A. Maliqi; S. Gontarev; S. Haziri; B. Morino; E. Durmishaj; A. Bajrami	2019	Anthropometric Characteristics and Physical Performance of Young Elite Kosovo Soccer Players	International Journal of Morphology	37	4	1429-1436			<Go to ISI>://WOS:000485134100038	10.4067/s0717-95022019000401429		The aim of this study was to establish the anthropometric and physical profiles of young soccer players according to their playing position and to determine their relevance for competition success. One hundred and twenty young soccer players participated in the study. Players aged 19 were classified into the following groups: defenders (n=40), midfielders (n=40) and attackers (n=40). The anthropo…
Journal Article	K. Talukdar; C. Harrison; M. R. McGuigan	2021	The effects of strength vs. plyometric training on sprinting kinetics in post peak height velocity (PHV) female athletes	Sports Biomechanics						<Go to ISI>://WOS:000698736600001	10.1080/14763141.2021.1975811		Speed is a crucial factor for overall athletic development. While researchers have shown strength and plyometric training to improve sprinting speed in some adult and youth populations, no studies have compared the effects of strength and plyometric training on sprinting speed in young females. Fifty-two young females were divided into three groups and trained for 7 weeks, twice a week; strength …
Journal Article	K. Talukdar; M. McGuigan; C. Harrison	2023	Practical Strategies in Developing Strength and Plyometric Training to Improve Sprinting Speed in Female Student Athletes Within a School Curriculum	Strength and Conditioning Journal	45	1	122-130			<Go to ISI>://WOS:000925825500011	10.1519/ssc.0000000000000713		Sprinting speed plays a crucial role in many sports, and it is considered a fundamental motor skill. Various training methods can be used to improve sprinting speed. Researchers have shown strength and plyometric training (PT) to be effective in improving sprinting speed. However, most studies have reviewed the effects of strength and PT on sprinting performance in adults and young males. There i…
Journal Article	J. B. Taylor; K. R. Ford; R. J. Schmitz; S. E. Ross; T. A. Ackerman; S. J. Shultz	2018	Sport-specific biomechanical responses to an ACL injury prevention programme: A randomised controlled trial	Journal of Sports Sciences	36	21	2492-2501			https://www.scopus.com/inward/record.uri?eid=2-s2.0-85045763304&doi=10.1080%2f02640414.2018.1465723&partnerID=40&md5=23c4f8bbc2a5d3fb04076f3c1ea2564c	10.1080/02640414.2018.1465723
Journal Article	J. B. Taylor; K. R. Ford; R. J. Schmitz; S. E. Ross; T. A. Ackerman; S. J. Shultz	2018	Sport-specific biomechanical responses to an ACL injury prevention programme: A randomised controlled trial	Journal of Sports Sciences	36	21	2492-2501			<Go to ISI>://WOS:000441658500014	10.1080/02640414.2018.1465723		Anterior cruciate ligament (ACL) injury prevention programmes have not been as successful at reducing injury rates in women's basketball as in soccer. This randomised controlled trial (ClinicalTrials.gov #NCT02530333) compared biomechanical adaptations in basketball and soccer players during jump-landing activities after an ACL injury prevention programme. Eighty-seven athletes were cluster rando…
Journal Article	J. B. Taylor; A. D. Nguyen; M. V. Paterno; B. Huang; K. R. Ford	2017	Real-time optimized biofeedback utilizing sport techniques (ROBUST): a study protocol for a randomized controlled trial	BMC Musculoskelet Disord	18	1	71				10.1186/s12891-017-1436-1	Adolescent_x000D_ Anterior Cruciate Ligament Injuries/diagnosis/etiology/*rehabilitation_x000D_ Biofeedback, Psychology/*methods_x000D_ Biomechanical Phenomena/physiology_x000D_ Child_x000D_ *Computer Systems_x000D_ Exercise Therapy/*methods_x000D_ Female_x000D_ Humans_x000D_ Prospective Studies_x000D_ Single-Blind Method_x000D_ Soccer/*injuries/physiology_x000D_ Young Adult_x000D_ Anterior cruci…	BACKGROUND: Anterior cruciate ligament (ACL) injuries in female athletes lead to a variety of short- and long-term physical, financial, and psychosocial ramifications. While dedicated injury prevention training programs have shown promise, ACL injury rates remain high as implementation has not become widespread. Conventional prevention programs use a combination of resistance, plyometric, balance…
Journal Article	J. B. Taylor; A. D. Nguyen; M. V. Paterno; B. Huang; K. R. Ford	2017	Real-time optimized biofeedback utilizing sport techniques (ROBUST): a study protocol for a randomized controlled trial	BMC Musculoskeletal Disorders	18	1	45304			https://www.scopus.com/inward/record.uri?eid=2-s2.0-85011695891&doi=10.1186%2fs12891-017-1436-1&partnerID=40&md5=7e9478ebaf8115186fc67d8b07041605	10.1186/s12891-017-1436-1																										Export Date: 07 August 2024; Cited By: 0		https://www.scopus.com/inward/record.uri?eid=2-s2.0-85199815710&doi=10.23736%2fS0022-4707.24.15368-6&partnerID=40&md5=bd5eaa7aa22963bd56b334bf22e7de54								Scopus
Journal Article	J. B. Taylor; A.-D. Nguyen; M. V. Paterno; B. Huang; K. R. Ford	2017	Real-time optimized biofeedback utilizing sport techniques (ROBUST): a study protocol for a randomized controlled trial	Bmc Musculoskeletal Disorders	18					<Go to ISI>://WOS:000395205100003	10.1186/s12891-017-1436-1		Background: Anterior cruciate ligament (ACL) injuries in female athletes lead to a variety of short-and long-term physical, financial, and psychosocial ramifications. While dedicated injury prevention training programs have shown promise, ACL injury rates remain high as implementation has not become widespread. Conventional prevention programs use a combination of resistance, plyometric, balance …																			WOS:001241611400001				BACKGROUND: In sports science, optimizing athletic performance is pursued through an emerging approach that combined light -loaded squat (LLS) training and plyometric jump training (PJT), targeting strength, power, and neuromuscular adaptations, particularly beneficial for the dynamic demands of youth soccer. The aim of this study was to examine the effect of a combined LLS training and PJT progr…	Times Cited: 0
Journal Article	M. H. P. ter Stege; J. M. Dallinga; A. Benjaminse; K. A. P. M. Lemmink	2014	Effect of Interventions on Potential, Modifiable Risk Factors for Knee Injury in Team Ball Sports: A Systematic Review	Sports Medicine	44	10	1403-1426			<Go to ISI>://WOS:000344974200007	10.1007/s40279-014-0216-4		Background Knee injuries are one of the most common types of injuries in team ball sports, and prevention is crucial because of health and economic implications. To set up effective prevention programs, these programs must be designed to target potential, modifiable risk factors. In addition, it is essential to evaluate the effects of these prevention programs. Objective The purpose of this study…
Journal Article	A. Thaqi; M. Berisha; S. Hoxha	2020	The effect of plyometric training on the power-related factors of children aged 16 years-old	Progress in Nutrition	22					<Go to ISI>://WOS:000575795000004	10.23751/pn.v22i2-S.10441		Study Objectives: The purpose of this study is to determine the effects of a 12-week plyometric training program on the power (explosive force), acceleration, strength endurance and body extremities speed performance of children aged 16 years-old. Methods: 'The research was conducted on a sample of 220 male volunteer students (the sample divided in to the experimental and control group) aged 16 y…																			WOS:000404728900006				The aim of the present study was to compare the effects of 3 training protocols (plyometric[PLYO], agility [AG], or repeated shuttle sprints [RS]) on physical performance in the same population of young soccer players. Forty-two youth-level male players (13.6 +/- 0.3-years; 1.65 +/- 0.07 m; 54.1 +/- 6.5 kg; body fat: 12.8 +/- 2.6%) participated in a short-term (6-week) randomized parallel fully c…	Times Cited: 32
Journal Article	K. Thomas; D. French; P. R. Hayes	2009	The effect of two plyometric training techniques on muscular power and agility in youth soccer players	J Strength Cond Res	23	1	332-5				10.1519/JSC.0b013e318183a01a	*Adaptation, Physiological_x000D_ Adolescent_x000D_ Humans_x000D_ Male_x000D_ Muscle Contraction/physiology_x000D_ Muscle Strength/*physiology_x000D_ Muscle, Skeletal/physiology_x000D_ Physical Education and Training/*methods_x000D_ Physical Endurance/physiology_x000D_ Probability_x000D_ Reference Values_x000D_ Sensitivity and Specificity_x000D_ Soccer/*physiology	The aim of this study was to compare the effects of two plyometric training techniques on power and agility in youth soccer players. Twelve males from a semiprofessional football club's academy (age = 17.3 +/- 0.4 years, stature = 177.9 +/- 5.1 cm, mass = 68.7 +/- 5.6 kg) were randomly assigned to 6 weeks of depth jump (DJ) or countermovement jump (CMJ) training twice weekly. Participants in the …
Journal Article	K. Thomas; D. French; P. R. Hayes	2009	The effect of two plyometric training techniques on muscular power and agility in youth soccer players	Journal of Strength and Conditioning Research	23	1	332-335			https://www.scopus.com/inward/record.uri?eid=2-s2.0-68249144429&doi=10.1519%2fJSC.0b013e318183a01a&partnerID=40&md5=1cc6c274885863ae57eebe8819fccc62	10.1519/JSC.0b013e318183a01a
Journal Article	K. Thomas; D. French; P. R. Hayes	2009	THE EFFECT OF TWO PLYOMETRIC TRAINING TECHNIQUES ON MUSCULAR POWER AND AGILITY IN YOUTH SOCCER PLAYERS	Journal of Strength and Conditioning Research	23	1	332-335			<Go to ISI>://WOS:000271400500048	10.1519/JSC.0b013e318183a01a		Thomas, K, French, D, and Hayes, PR. The effect of two plyometric training techniques on muscular power and agility in youth soccer players. J Strength Cond Res 23(1): 332-335, 2009-The aim of this study was to compare the effects of two plyometric training techniques on power and agility in youth soccer players. Twelve males from a semiprofessional football club's academy (age = 17.3 +/- 0.4 yea…																								Export Date: 07 August 2024; Cited By: 1		https://www.scopus.com/inward/record.uri?eid=2-s2.0-85089892565&doi=10.1016%2fj.ptsp.2020.07.001&partnerID=40&md5=63668bd4a66c5a93d59f8b632ed2dc6c								Scopus
Journal Article	B. J. Thompson; M. S. Stock; J. A. Mota; A. S. Drusch; R. N. DeFranco; T. R. Cook; M. A. Hamm	2017	ADAPTATIONS ASSOCIATED WITH AN AFTER-SCHOOL STRENGTH AND CONDITIONING PROGRAM IN MIDDLESCHOOL- AGED BOYS: A QUASI-EXPERIMENTAL DESIGN	Journal of Strength and Conditioning Research	31	10	2840-2851			<Go to ISI>://WOS:000411478300025			Thompson, BJ, Stock, MS, Mota, JA, Drusch, AS, DeFranco, RN, Cook, TR, and Hamm, MA. Adaptations associated with an after-school strength and conditioning program in middleschool aged boys: a quasi-experimental design. J Strength Cond Res 31(10): 2840-2851, 2017-High-intensity strength and conditioning programs aimed at improving youth performance are becoming increasingly prevalent. The purpose …																			WOS:000330469701208					Times Cited: 0
Journal Article	P. Thongnum; Y. Phanpheng	2022	EFFECTIVENESS OF COMPLEX AGILITY TRAINING PROGRAM FOR AMATEUR MALE SOCCER PLAYERS	Physical Education Theory and Methodology	22	2	188-193			https://www.scopus.com/inward/record.uri?eid=2-s2.0-85134542577&doi=10.17309%2ftmfv.2022.2.06&partnerID=40&md5=117a902a02f66395334a259558fc17c4	10.17309/tmfv.2022.2.06
Journal Article	J. Tous-Fajardo; O. Gonzalo-Skok; J. L. Arjol-Serrano; P. Tesch	2016	Enhancing change-of-direction speed in soccer players by functional inertial eccentric overload and vibration training	International Journal of Sports Physiology and Performance	11	1	66-73			https://www.scopus.com/inward/record.uri?eid=2-s2.0-84957952211&doi=10.1123%2fijspp.2015-0010&partnerID=40&md5=835ad332ff90f888c6b5a2ee78a5ba7d	10.1123/ijspp.2015-0010
Journal Article	J. Tous-Fajardo; O. Gonzalo-Skok; J. Luis Arjol-Serrano; P. Tesch	2016	Enhancing Change-of-Direction Speed in Soccer Players by Functional Inertial Eccentric Overload and Vibration Training	International Journal of Sports Physiology and Performance	11	1	66-73			<Go to ISI>://WOS:000368569800012	10.1123/ijspp.2015-0010		Purpose: To examine the effects of a novel isoinertial eccentric-overload and vibration training (EVT) paradigm on change-of direction (COD) speed and multiple performance tests applicable to soccer. Methods: Twenty-four young male players were assigned to an EVT (n = 12) or conventional combined (CONY, n = 12) group, once weekly for 11 wk. EVT consisted of 2 sets of 6-10 repetitions in 5 specifi…
Journal Article	A. Trecroci; L. Cavaggioni; R. Caccia; G. Alberti	2015	Jump Rope Training: Balance and Motor Coordination in Preadolescent Soccer Players	J Sports Sci Med	14	4	792-8					Muscle power_x000D_ deliberate practice_x000D_ motor skills_x000D_ plyometric exercise_x000D_ postural control	General physical practice and multidimensional exercises are essential elements that allow young athletes to enhance their coordinative traits, balance, and strength and power levels, which are linked to the learning soccer-specific skills. Jumping rope is a widely-used and non-specific practical method for the development of athletic conditioning, balance and coordination in several disciplines.…
Journal Article	A. Trecroci; L. Cavaggioni; R. Caccia; G. Alberti	2015	Jump rope training: Balance and motor coordination in preadolescent soccer players	Journal of Sports Science and Medicine	14	4	792-798			https://www.scopus.com/inward/record.uri?eid=2-s2.0-84948159941&partnerID=40&md5=fd956d5396a1d266f84a49f8a57b19a9
Journal Article	A. Trecroci; L. Cavaggioni; R. Caccia; G. Alberti	2015	Jump Rope Training: Balance and Motor Coordination in Preadolescent Soccer Players	Journal of Sports Science and Medicine	14	4	792-798			<Go to ISI>://WOS:000366406100014			General physical practice and multidimensional exercises are essential elements that allow young athletes to enhance their coordinative traits, balance, and strength and power levels, which are linked to the learning soccer-specific skills. Jumping rope is a widely-used and non-specific practical method for the development of athletic conditioning, balance and coordination in several disciplines.…
Journal Article	A. Trecroci; M. Duca; D. Formenti; G. Alberti; F. M. Iaia; S. Longo	2020	Short-Term Compound Training on Physical Performance in Young Soccer Players	Sports (Basel)	8	8					10.3390/sports8080108	plyometrics_x000D_ strength training_x000D_ team sport_x000D_ testing_x000D_ youth	This study aimed to investigate the effects of a five-week compound training (with strength and plyometric exercises performed on separate days) on sprint, change of direction, and vertical jump in young soccer players. Eighteen novices in strength and plyometric training were assigned to either a compound training (CMPT) or a control condition (CNT). Both groups trained three times per week. One…																	9692							Export Date: 07 August 2024; Cited By: 3		https://www.scopus.com/inward/record.uri?eid=2-s2.0-85116238242&doi=10.4081%2fejtm.2021.9692&partnerID=40&md5=5a9602391f9f37fb0d99a38f343c1d6f								Scopus
Journal Article	A. Trecroci; M. Duca; D. Formenti; G. Alberti; F. Marcello Iaia; S. Longo	2020	Short-Term Compound Training on Physical Performance in Young Soccer Players	Sports	8	8				https://www.scopus.com/inward/record.uri?eid=2-s2.0-85096048595&doi=10.3390%2fsports8080108&partnerID=40&md5=3bc702f7e2e73264f97aa2a9a940e04c	10.3390/sports8080108
Journal Article	O. Turki; W. Dhahbi; S. Gueid; S. Hmaied; M. Souaifi; R. Khalifa	2020	Dynamic warm-up with a weighted vest: Improvement of repeated change-of-direction performance in young male soccer players	International Journal of Sports Physiology and Performance	15	2	196-203			https://www.scopus.com/inward/record.uri?eid=2-s2.0-85079010424&doi=10.1123%2fijspp.2018-0800&partnerID=40&md5=b86d34df3458ab929e4e85565f4eda29	10.1123/ijspp.2018-0800
Journal Article	O. Turki; W. Dhahbi; S. Gueid; S. Hmaied; M. Souaifi; R. Khalifa	2020	Dynamic Warm-Up With a Weighted Vest: Improvement of Repeated Change-of-Direction Performance in Young Male Soccer Players	International Journal of Sports Physiology and Performance	15	2	196-203			<Go to ISI>://WOS:000540280900007	10.1123/ijspp.2018-0800		Purpose: To explore the effect of 4 different warm-up strategies using weighted vests and to determine the specific optimal recovery duration required to optimize the repeated change-of-direction (RCOD) performance in young soccer players. Methods: A total of 19 male soccer players (age 18 [0.88] y, body mass 69.85 [7.68] kg, body height 1.75 [0.07] m, body mass index 22.87 [2.23] kg.m(-2), and b…
Journal Article	M. Tvrdý; M. Holienka; A. Lednický; K. Kováč; M. Mikulič; M. Babic	2023	Effects of combined explosive, plyometric, and sprint training on the physical fitness of soccer players	Journal of Physical Education and Sport	23	7	1729-1735			https://www.scopus.com/inward/record.uri?eid=2-s2.0-85167359314&doi=10.7752%2fjpes.2023.07212&partnerID=40&md5=f710a44c15efbe8c13375ee3fbc3b980	10.7752/jpes.2023.07212
Journal Article	M. TvrdÝ; M. Holienka; A. LednickÝ; K. KovÁČ; M. MikuliČ; M. Babic	2023	Effects of combined explosive, plyometric, and sprint training on the physical fitness of soccer players	Journal of Physical Education & Sport	23	7	1729-1735	Physical Education & Sport Faculty of Pitesti		https://search.ebscohost.com/login.aspx?direct=true&AuthType=sso&db=s3h&AN=169857219&site=ehost-live&scope=site&custid=s6636215	10.7752/jpes.2023.07212	SOCCER players_x000D_ PHYSICAL activity_x000D_ PHYSICAL fitness_x000D_ PHYSICAL education_x000D_ PHYSICAL training & conditioning_x000D_ physical performance_x000D_ repeated sprint ability_x000D_ soccer training_x000D_ testing	This study aimed at investigating the efficacy of a 6-week combined plyometric and speed training program focusing on developing the speed-strength abilities of U14 soccer players. The study was conducted under the conditions of a two-group parallel experiment. Experimental groups I. and II. (EG I. and II.) consisted of youth soccer players (n = 20 and 18) in the top German and Slovak leagues, re…
Journal Article	M. Tvrdý; A. Lednický; P. Peráček; M. Obetko; M. Babic	2020	Changes in the level of selected condition abilities of youth soccer players	Journal of Physical Education and Sport	20	4	1706-1710			https://www.scopus.com/inward/record.uri?eid=2-s2.0-85087179486&doi=10.7752%2fjpes.2020.04231&partnerID=40&md5=1267aebad81b5a7f425adc12d3a70439	10.7752/jpes.2020.04231
Journal Article	M. TvrdÝ; A. LednickÝ; P. PerÁČEk; M. Obetko; M. Babic	2020	Changes in the level of selected condition abilities of youth soccer players	Journal of Physical Education & Sport	20	4	1706-1710	Physical Education & Sport Faculty of Pitesti		https://search.ebscohost.com/login.aspx?direct=true&AuthType=sso&db=s3h&AN=146868583&site=ehost-live&scope=site&custid=s6636215	10.7752/jpes.2020.04231	SOCCER players_x000D_ SPORTS for youth_x000D_ ATHLETE training_x000D_ PHYSICAL fitness testing_x000D_ MUSCLE strength_x000D_ WILCOXON signed-rank test_x000D_ 20-m sprint test_x000D_ condition abilities_x000D_ counter-movement jump test (CMJ)_x000D_ diagnosis_x000D_ soccer_x000D_ Yo-Yo Intermittent recovery test level 1 (YIRT1)	The demands on a player during the match constantly increase in all areas, including the condition area. This research aimed to point out the changes in the level of selected condition abilities (speed, strength and endurance) of youth soccer players due to the 8-week winter preparation period. We assumed that due to the 8-week winter preparation period, there would be significant changes in the …
Book	A. C. Vandyke	2005	Plyometric training in female adolescent soccer players							<Go to ISI>://PQDT:54472842
Journal Article	T. Vera-Assaoka; R. Ramirez-Campillo; C. Alvarez; F. Garcia-Pinillos; J. Moran; P. Gentil; D. Behm	2020	Effects of Maturation on Physical Fitness Adaptations to Plyometric Drop Jump Training in Male Youth Soccer Players	J Strength Cond Res	34	10	2760-2768				10.1519/jsc.0000000000003151	*Adaptation, Physiological_x000D_ Adolescent_x000D_ *Age Factors_x000D_ *Athletes_x000D_ Athletic Performance_x000D_ Child_x000D_ Exercise Test_x000D_ Humans_x000D_ Male_x000D_ Physical Fitness_x000D_ *Plyometric Exercise_x000D_ Running_x000D_ *Soccer	Vera-Assaoka, T, Ramirez-Campillo, R, Alvarez, C, Garcia-Pinillos, F, Moran, J, Gentil, P, and Behm, D. Effects of maturation on physical fitness adaptations to plyometric drop jump training in male youth soccer players. J Strength Cond Res 34(10): 2760-2768, 2020-The objective of this study was to compare the effects of maturation on physical fitness adaptations to a twice weekly, 7-week plyomet…
Journal Article	T. Vera-Assaoka; R. Ramirez-Campillo; C. Alvarez; F. Garcia-Pinillos; J. Moran; P. Gentil; D. Behm	2020	Effects of Maturation on Physical Fitness Adaptations to Plyometric Drop Jump Training in Male Youth Soccer Players	Journal of Strength and Conditioning Research	34	10	2760-2768			https://www.scopus.com/inward/record.uri?eid=2-s2.0-85090550604&doi=10.1519%2fJSC.0000000000003151&partnerID=40&md5=1133031dcb75982e81d7aa232c77c3c8	10.1519/JSC.0000000000003151
Journal Article	T. Vera-Assaoka; R. Ramirez-Campillo; C. Alvarez; F. Garcia-Pinillos; J. Moran; P. Gentil; D. Behm	2020	Effects of Maturation on Physical Fitness Adaptations to Plyometric Drop Jump Training in Male Youth Soccer Players	Journal of Strength & Conditioning Research	34	10	2760-2768			https://search.ebscohost.com/login.aspx?direct=true&AuthType=sso&db=s3h&AN=146857373&site=ehost-live&scope=site&custid=s6636215	10.1519/jsc.0000000000003151	PHYSIOLOGICAL adaptation_x000D_ ATHLETIC ability_x000D_ JUMPING_x000D_ SPRINTING_x000D_ MOTOR ability_x000D_ PHYSICAL fitness_x000D_ PUBERTY_x000D_ SOCCER_x000D_ PLYOMETRICS_x000D_ BODY movement_x000D_ ANALYSIS of variance_x000D_ STATISTICAL sampling_x000D_ RANDOMIZED controlled trials_x000D_ DESCRIPTIVE statistics_x000D_ ballistic training_x000D_ biological age_x000D_ force-velocity curve_x000D_…	The objective of this study was to compare the effects of maturation on physical fitness adaptations to a twice weekly, 7-week plyometric drop jump training program. Seventy-six young male soccer players (aged 10-16 years) participated in this randomized controlled trial. Before and after the intervention, a physical fitness test battery was applied (countermovement jump; drop jump from 20 to 40 …
Journal Article	T. Vera-Assaoka; R. Ramirez-Campillo; C. Alvarez; F. Garcia-Pinillos; J. Moran; P. Gentil; D. Behm	2020	Effects of Maturation on Physical Fitness Adaptations to Plyometric Drop Jump Training in Male Youth Soccer Players	Journal of Strength and Conditioning Research	34	10	2760-2768			<Go to ISI>://WOS:000575992200009	10.1519/jsc.0000000000003151		Vera-Assaoka, T, Ramirez-Campillo, R, Alvarez, C, Garcia-Pinillos, F, Moran, J, Gentil, P, and Behm, D. Effects of maturation on physical fitness adaptations to plyometric drop jump training in male youth soccer players.J Strength Cond Res34(10): 2760-2768, 2020-The objective of this study was to compare the effects of maturation on physical fitness adaptations to a twice weekly, 7-week plyometri…
Journal Article	J. D. Vescovi; P. K. Canavan; S. Hasson	2008	Effects of a plyometric program on vertical landing force and jumping performance in college women	Physical Therapy in Sport	9	4	185-192			<Go to ISI>://WOS:000261289300004	10.1016/j.ptsp.2008.08.001		Objectives: To examine the effects of a plyometric program on peak Vertical ground reaction force as well as kinetic jumping characteristics in recreationally athletic college women. Design: Six week prospective exercise intervention. Setting: Division I university campus. Participants: Twenty college females who competed recreationally in basketball were randomly assigned to a training (n = 10) …
Journal Article	O. Villanueva-Guerrero; D. Lozano; A. Roso-Moliner; H. Nobari; C. Lago-Fuentes; E. Mainer-Pardos	2024	Effects of different strength and velocity training programs on physical performance in youth futsal players	Heliyon	10	10				<Go to ISI>://WOS:001240934500001	10.1016/j.heliyon.2024.e30747		Futsal is a high intensity team sport with intermittent actions of short duration, so it is necessary to include different training strategies to improve explosive actions. There is a gap in the scientific literature regarding training programs that improve the performance of young futsal players. The aim of this study was to determine the effects of different strength and velocity training progr…
Journal Article	D. Vlachopoulos; A. R. Barker; E. Ubago-Guisado; C. A. Williams; L. Gracia-Marco	2018	The effect of a high-impact jumping intervention on bone mass, bone stiffness and fitness parameters in adolescent athletes	Archives of Osteoporosis	13	1				https://www.scopus.com/inward/record.uri?eid=2-s2.0-85056596704&doi=10.1007%2fs11657-018-0543-4&partnerID=40&md5=e040edf15c7e1bfe5122581bfb61fb59	10.1007/s11657-018-0543-4
Journal Article	D. Vlachopoulos; A. R. Barker; E. Ubago-Guisado; C. A. Williams; L. Gracia-Marco	2018	The effect of a high-impact jumping intervention on bone mass, bone stiffness and fitness parameters in adolescent athletes	Archives of Osteoporosis	13	1				<Go to ISI>://WOS:000450504700001	10.1007/s11657-018-0543-4		This study demonstrates that a 9-month jumping intervention can improve bone mass gains and physical fitness performance in adolescent males participating in non-osteogenic sports, such as swimming and cycling.PurposeTo examine the effect of a jumping intervention on bone mass, bone stiffness and fitness parameters in adolescents involved in different sports.MethodsNinety-three adolescent male sw…
Journal Article	C. Wallenta; U. Granacher; M. Lesinski; C. Schuenemann; T. Muehlbauer	2016	Effects of Complex Versus Block Strength Training on the Athletic Performance of Elite Youth Soccer Players	Sportverletzung-Sportschaden	30	1	31-37			<Go to ISI>://WOS:000373077000004	10.1055/s-0041-106949		Background: Muscle strength and speed are important determinants of soccer performance. It has previously been shown that complex training (CT, combination of strength and plyometric exercises within a single training session) is effective to enhance strength and speed performance in athletes. However, it is unresolved whether CT is more effective than conventional strength training that is deliv…
Journal Article	C. Wallenta; U. Granacher; M. Lesinski; C. Schünemann; T. Muehlbauer	2016	[Effects of Complex Versus Block Strength Training on the Athletic Performance of Elite Youth Soccer Players]	Sportverletz Sportschaden	30	1	45504				10.1055/s-0041-106949	Adolescent_x000D_ Athletic Performance/*physiology_x000D_ Exercise/physiology_x000D_ Humans_x000D_ Male_x000D_ Muscle Strength/*physiology_x000D_ Physical Conditioning, Human/*methods_x000D_ Physical Fitness/*physiology_x000D_ Psychomotor Performance/*physiology_x000D_ Reproducibility of Results_x000D_ Sensitivity and Specificity_x000D_ Soccer/*physiology_x000D_ Treatment Outcome	BACKGROUND: Muscle strength and speed are important determinants of soccer performance. It has previously been shown that complex training (CT, combination of strength and plyometric exercises within a single training session) is effective to enhance strength and speed performance in athletes. However, it is unresolved whether CT is more effective than conventional strength training that is deliv…
Journal Article	C. Wallenta; U. Granacher; M. Lesinski; C. Schünemann; T. Mühlbauer	2016	Effects of Complex Versus Block Strength Training on the Athletic Performance of Elite Youth Soccer Players	Sportverletzung-Sportschaden	30	1	31-37			https://www.scopus.com/inward/record.uri?eid=2-s2.0-84962226053&doi=10.1055%2fs-0041-106949&partnerID=40&md5=2c5dbebd5712999f79e004f90616e97e	10.1055/s-0041-106949
Journal Article	Y.-C. Wang; N. Zhang	2016	Effects of plyometric training on soccer players	Experimental and Therapeutic Medicine	12	2	550-554			<Go to ISI>://WOS:000380278900003	10.3892/etm.2016.3419		Plyometric training (PT) is a technique used to increase strength and explosiveness. It consists of physical exercises in which muscles exert maximum force at short intervals to increase dynamic performances. In such a training, muscles undergo a rapid elongation followed by an immediate shortening (stretch-shortening contraction), utilizing the elastic energy stored during the stretching phase. …
Journal Article	K. Warneke; P. Freundorfer; G. Plöschberger; D. G. Behm; A. Konrad; T. Schmidt	2024	Effects of chronic static stretching interventions on jumping and sprinting performance–a systematic review with multilevel meta-analysis	Frontiers in Physiology	15					https://www.scopus.com/inward/record.uri?eid=2-s2.0-85190089809&doi=10.3389%2ffphys.2024.1372689&partnerID=40&md5=51c812107369bea6625d5fc943589d39	10.3389/fphys.2024.1372689																					139536856			Adolescents
Journal Article	G. Wehbe; T. Gabbett; D. Dwyer; C. McLellan; S. Coad	2015	Monitoring neuromuscular fatigue in team-sport athletes using a cycle-ergometer test	International Journal of Sports Physiology and Performance	10	3	292-297			https://www.scopus.com/inward/record.uri?eid=2-s2.0-84929025697&doi=10.1123%2fijspp.2014-0217&partnerID=40&md5=7051ac3742a2cf3bce0eed83099a3432	10.1123/ijspp.2014-0217
Journal Article	G. Wehbe; T. Gabbett; D. Dwyer; C. McLellan; S. Coad	2015	Monitoring Neuromuscular Fatigue in Team-Sport Athletes Using a Cycle-Ergometer Test	International Journal of Sports Physiology and Performance	10	3	292-297			<Go to ISI>://WOS:000352335500004	10.1123/ijspp.2014-0217		Purpose: To compare a novel sprint test on a cycle ergometer with a countermovement-jump (CMJ) test for monitoring neuromuscular fatigue after Australian rules football match play. Methods: Twelve elite under-18 Australian rules football players (mean +/- SD age 17.5 +/- 0.6 y, stature 184.7 +/- 8.8 cm, body mass 75.3 +/- 7.8 kg) from an Australian Football League club's Academy program performed…
Journal Article	X. Wen; F. Song; L. Yang; Q. Xu	2024	Small-Sided Soccer Games Promote Greater Adaptations on Vertical Jump and Change-of-Direction Deficit and Similar Adaptations in Aerobic Capacity than High-Intensity Interval Training in Females	Journal of Sports Science and Medicine	23	2	445-454			https://www.scopus.com/inward/record.uri?eid=2-s2.0-85195335560&doi=10.52082%2fjssm.2024.445&partnerID=40&md5=9ff306f49a21e6d3c8f505cd8a8ac756	10.52082/jssm.2024.445
Journal Article	X. Wen; F. Song; L. Yang; Q. Xu	2024	Small-Sided Soccer Games Promote Greater Adaptations on Vertical Jump and Change-of-Direction Deficit and Similar Adaptations in Aerobic Capacity than High-Intensity Interval Training in Females	Journal of Sports Science and Medicine	23	2	445-454			<Go to ISI>://WOS:001234937200001	10.52082/jssm.2024.445		The objective of this study was to compare the effectiveness of both small-sided games (SSG) and short interval running-based high-intensity interval training (HIIT) programs over an 8-week period in fostering adaptations in aerobic capacity, change-of-direction abilities, and jumping performances of youth female soccer players. The study involved 48 female youth participants under the age of 19,…
Journal Article	M. Wright; P. Chesterton; M. Wijnbergen; A. O'Rourke; T. Macpherson	2017	The Effect of a Simulated Soccer Match on Anterior Cruciate Ligament Injury Risk Factors	International Journal of Sports Medicine	38	8	620-626			https://www.scopus.com/inward/record.uri?eid=2-s2.0-85020301636&doi=10.1055%2fs-0043-109238&partnerID=40&md5=d8364421d40d5df885a08eb89719ba2e	10.1055/s-0043-109238
Journal Article	M. Wright; P. Chesterton; M. Wijnbergen; A. O'Rourke; T. Macpherson	2017	The Effect of a Simulated Soccer Match on Anterior Cruciate Ligament Injury Risk Factors	International Journal of Sports Medicine	38	8	620-626			<Go to ISI>://WOS:000405467200007	10.1055/s-0043-109238		To investigate the effect of within match fatigue on knee kinematics and jump kinetics in girls' soccer players, a quasi-experiment time series design was employed collecting data before, after and at 15-min intervals during a 90-min simulated soccer match. 15 girl players (age 13.1 +/- 1.4 years) performed a counter movement jump and a single-leg drop jump. Mean concentric force and flight time …																			WOS:000711810100005				Davies, MJ, Drury, B, Ramirez-Campillo, R, Chaabane, H, and Moran, J. Effect of plyometric training and biological maturation on jump and change of direction ability in female youth. J Strength Cond Res 35(10): 2690-2697, 2021-Biological maturation has been shown to affect male youths' responses to plyometric training (PT). However, to date, no researcher has examined the effect of maturation on …	Times Cited: 6
Journal Article	R. D. Wrigley; B. Drust; G. Stratton; G. Atkinson; W. Gregson	2014	Long-term soccer-specific training enhances the rate of physical development of academy soccer players independent of maturation status	International Journal of Sports Medicine	35	13	1090-1094			https://www.scopus.com/inward/record.uri?eid=2-s2.0-84939885426&doi=10.1055%2fs-0034-1375616&partnerID=40&md5=5280b3f68051af579a85835425fe07b4	10.1055/s-0034-1375616
Journal Article	R. D. Wrigley; B. Drust; G. Stratton; G. Atkinson; W. Gregson	2014	Long-term Soccer-specific Training Enhances the Rate of Physical Development of Academy Soccer Players Independent of Maturation Status	International Journal of Sports Medicine	35	13	1090-1094			<Go to ISI>://WOS:000345757800006	10.1055/s-0034-1375616		The aim of the study was to compare 3-year changes in physical performance between junior soccer players selected for an elite academy and age-matched controls. The 3-year changes in indicators of the physical performance were quantified in 12-16-year-old Premier League Academy (n=27) and non-academy soccer players (n=18). Data were analysed with an age-groupxcompetitive level general linear mode…
Journal Article	N. Yilmaz; U. Alemdaroglu; Y. Koklu; H. Turkdogan; A. Asci	2021	The effect of a six-week plyometric training performed with different set configurations on explosive performance: cluster vs. traditional set configurations	Journal of Sports Medicine and Physical Fitness	61	7	892-898			<Go to ISI>://WOS:000677607300003	10.23736/s0022-4707.20.11543-3		BACKGROUND: The aim of this study was to compare the effects on jump, sprint and change of direction performance of a 6-week plyometric training performed using two different set configurations. METHODS: Twenty-five male soccer players (age 15.04 +/- 0.84 years; height 172.3 +/- 6.3 cm; weight 56.18 +/- 8.7 kg) from the same U16 team of a professional club voluntarily participated in the study. C…																			WOS:000391687300003				Introduction: The practice of basketball during adolescence increases the body size and functional performance. Basketball involves short-time maximum effort for changes of direction, which use anaerobic metabolism and agility. Objective: To examine the variation in performance in the Line-drill Test in adolescent basketball players (n=59, age 9-15 years) in relation to the stage of somatic matur…	Times Cited: 1
Journal Article	N. Yilmaz; U. Alemdaroǧlu; Y. Köklü; H. Türkdoǧan; A. Aşçi	2021	The effect of a six-week plyometric training performed with different set configurations on explosive performance: Cluster vs. traditional set configurations	Journal of Sports Medicine and Physical Fitness	61	7	892-898			https://www.scopus.com/inward/record.uri?eid=2-s2.0-85111024818&doi=10.23736%2fS0022-4707.20.11543-3&partnerID=40&md5=5abb23463eabf41d6144f65022a799ca	10.23736/S0022-4707.20.11543-3
Journal Article	M. Zarei; P. Namazi; H. Abbasi; M. Noruzyan; S. Mahmoodzade; T. Seifbarghi	2018	The effect of ten-week FIFA 11+ injury prevention program for kids on performance and fitness of adolescent soccer players	Asian Journal of Sports Medicine	9	3				https://www.scopus.com/inward/record.uri?eid=2-s2.0-85053637926&doi=10.5812%2fasjsm.61013&partnerID=40&md5=d21bd5fa2dee77fc531bdf005ea9c2b3	10.5812/asjsm.61013
Journal Article	M. Zarei; P. Namazi; H. Abbasi; M. Noruzyan; S. Mahmoodzade; T. Seifbarghi	2018	The Effect of Ten-Week FIFA 11+ Injury Prevention Program for Kids on Performance and Fitness of Adolescent Soccer Players	Asian Journal of Sports Medicine	9	3	45299	Brieflands		https://search.ebscohost.com/login.aspx?direct=true&AuthType=sso&db=s3h&AN=131905810&site=ehost-live&scope=site&custid=s6636215	10.5812/asjsm.61013	ATHLETES_x000D_ ATHLETIC ability_x000D_ POSTURAL balance_x000D_ EXERCISE tests_x000D_ JUMPING_x000D_ PHYSICAL fitness_x000D_ SITTING position_x000D_ STANDING position_x000D_ PLYOMETRICS_x000D_ SPORTS events_x000D_ WARMUP_x000D_ BODY movement_x000D_ SOCCER injury prevention_x000D_ CAUSAL models_x000D_ EVALUATION of human services programs_x000D_ ADOLESCENCE_x000D_ IRAN_x000D_ Adolescent Players_x0…	Background: Soccer is the world's most popular sport, with most players being younger than 18 years. FIFA 11+ Kids" has been recently introduced to prevent soccer injuries in adolescent players. This program would be more accepted and followed by coaches and players if it were to also promote performance and physical fitness in players. The purpose of this study was to assess the effect of a ten-…																			WOS:000375042100011				We analysed the time course of recovery of creatine kinase (CK) and countermovement jump (CMJ) parameters after a football match, and correlations between changes in these variables and match time-motion parameters (GPS-accelerometry) in 15 U-19 elite male players. Plasma CK and CMJ height (CMJ(H)), average concentric force (CMJ(CON)) and average eccentric force (CMJ(ECC)) were assessed 2 h befor…	Times Cited: 87
Journal Article	E. Zemkova; D. Hamar	2018	Sport-Specific Assessment of the Effectiveness of Neuromuscular Training in Young Athletes	Frontiers in Physiology	9					<Go to ISI>://WOS:000429696700001	10.3389/fphys.2018.00264		Neuromuscular training in young athletes improves performance and decreases the risk of injuries during sports activities. These effects are primarily ascribed to the enhancement of muscle strength and power but also balance, speed and agility. However, most studies have failed to demonstrate significant improvement in these abilities. This is probably due to the fact that traditional tests do no…
[truncated: 434 more rows]
