# Supplementary material for: Effects of plyometric training on jump, sprint, and change of direction performance in adolescent soccer player: A systematic review with meta-analysis
Source: PLoS One. 2025 Apr 29;20(4):e0319548. doi: 10.1371/journal.pone.0319548 (PMC12040276; doi:10.1371/journal.pone.0319548)
Supplement: S2 Data — (XLSX) [file pone.0319548.s002.xlsx]

## Sheet: Sheet1
Study	Indicates	EXP Data					CON Data					Mean Difference						Gender	Period	Frequency	Duration	Age
		Pre		Post		Sample	Pre		Post		Sample	EXP			CON
		M	SD	M	SD		M	SD	M	SD		M	SD	Sample	M	SD	Sample					EXP	CON
5、Vera-Assaoka 2019（early）	20M	4.8	0.3	4.77	0.3	16	4.78	0.3	4.88	0.3	16	-0.03	0.3	16	0.1	0.3	16	Male	21Min	Twice per week	7Weeks	11.2±0.8	11.5±0.9									16
5、Vera-Assaoka 2019（early）	Illinois	23	1.1	21.9	1	16	22.6	1.6	23.4	1.6	16	-1.1	1.05357	16	0.8	1.6	16	Male	21Min	Twice per week	7Weeks	11.2±0.8	11.5±0.9
5、Vera-Assaoka 2019（early）	CMJ	22.2	3.3	23.4	3.1	16	22.8	2.7	23.8	3.5	16	1.2	3.20468	16	1	3.17648	16	Male	21Min	Twice per week	7Weeks	11.2±0.8	11.5±0.9
5、Vera-Assaoka 2019（late）	20M	3.98	0.5	3.96	0.4	22	4.11	0.4	4.29	0.3	22	-0.02	0.458258	22	0.18	0.360555	22	Male	21Min	Twice per week	7Weeks	14.4±1.0	14.5±1.1
5、Vera-Assaoka 2019（late）	Illinois	18.4	1.9	17.8	1.6	22	18.3	1.8	18.9	1.8	22	-0.6	1.76918	22	0.6	1.8	22	Male	21Min	Twice per week	7Weeks	14.4±1.0	14.5±1.1
5、Vera-Assaoka 2019（late）	CMJ	30.4	4.6	31.4	4.9	22	29.3	3.9	29.5	3.5	22	1	4.7571	22	0.2	3.71618	22	Male	21Min	Twice per week	7Weeks	14.4±1.0	14.5±1.1
9、Sedano 2011	SJ	31.3	1.5	33.1	0.7	11	31.2	1.3	33.9	0.8	11	1.8	1.3	11	2.7	1.13578	11			Three times per week	10Weeks	18.4±1.1	18.2±0.9
9、Sedano 2011	CMJ	35.7	2.1	39.1	2.2	11	36.2	1.9	36.8	2	11	3.4	2.15174	11	0.6	1.95192	11			Three times per week	10Weeks	18.4±1.1	18.2±0.9
9、Sedano 2011	10M	1.924	0.01	1.918	0.02	11	1.927	0.01	1.926	0.01	11	-0.006	0.0173205	11	-0.001	0.01	11			Three times per week	10Weeks	18.4±1.1	18.2±0.9
13、Sammoud 2022	10M	2.11	0.2	2.01	0.1	11	2.13	0.1	2.12	0.1	11	-0.1	0.173205	11	-0.01	0.1	11	Male	35-40Min	Three times per week	12Weeks	12.7±0.3	12.8±0.3
13、Sammoud 2022	20M	3.66	0.3	3.51	0.2	11	3.74	0.2	3.75	0.2	11	-0.15	0.264575	11	0.01	0.2	11	Male	35-40Min	Three times per week	12Weeks	12.7±0.3	12.8±0.3
13、Sammoud 2022	30M	5.19	0.4	5.01	0.3	11	5.32	0.2	5.32	0.3	11	-0.18	0.360555	11	0	0.264575	11	Male	35-40Min	Three times per week	12Weeks	12.7±0.3	12.8±0.3
16、Ramirez-Campillo 2020（Before）	20M	3.89	0.36	3.6	0.35	12	3.82	0.4	3.76	0.39	12	-0.29	0.355106	12	-0.06	0.395095	12	Male	20Min	Twice per week	7Weeks	16.9±0.7	17.1±0.5
16、Ramirez-Campillo 2020（Before）	SLJ	216	10.9	238	11.2	12	216	8.5	214	11.4	12	22	11.0531	12	-2	10.2621	12	Male	20Min	Twice per week	7Weeks	16.9±0.7	17.1±0.5
16、Ramirez-Campillo 2020（Before）	CMJ	37.9	5.1	42	4.9	12	40.2	4.3	40	4.3	12	4.1	5.003	12	-0.2	4.3	12	Male	20Min	Twice per week	7Weeks	16.9±0.7	17.1±0.5
16、Ramirez-Campillo 2020（Before）	SJ	36.1	4.9	38.3	4.5	12	38.7	3.7	38.3	4.3	12	2.2	4.71275	12	-0.4	4.03361	12	Male	20Min	Twice per week	7Weeks	16.9±0.7	17.1±0.5
16、Ramirez-Campillo 2020（Before）	Illinois	16.58	0.74	15.87	0.46	12	16.19	0.53	16.51	0.56	12	-0.71	0.647148	12	0.32	0.545619	12	Male	20Min	Twice per week	7Weeks	16.9±0.7	17.1±0.5
16、Ramirez-Campillo 2020（After）	20M	3.9	0.25	3.88	0.24	14	3.82	0.4	3.76	0.39	12	-0.02	0.245153	14	-0.06	0.395095	12	Male	20Min	Twice per week	7Weeks	17.1±0.3	17.1±0.5
16、Ramirez-Campillo 2020（After）	SLJ	218	9.7	225	9.4	14	216	8.5	214	11.4	12	7	9.55353	14	-2	10.2621	12	Male	20Min	Twice per week	7Weeks	17.1±0.3	17.1±0.5
16、Ramirez-Campillo 2020（After）	CMJ	39.6	6.8	41.3	6.1	14	40.2	4.3	40	4.3	12	1.7	6.47843	14	-0.2	4.3	12	Male	20Min	Twice per week	7Weeks	17.1±0.3	17.1±0.5
16、Ramirez-Campillo 2020（After）	SJ	38.3	7.1	39	6.8	14	38.7	3.7	38.3	4.3	12	0.7	6.95485	14	-0.4	4.03361	12	Male	20Min	Twice per week	7Weeks	17.1±0.3	17.1±0.5
16、Ramirez-Campillo 2020（After）	Illinois	16.55	0.47	16.43	0.42	14	16.19	0.53	16.51	0.56	12	-0.12	0.447102	14	0.32	0.545619	12	Male	20Min	Twice per week	7Weeks	17.1±0.3	17.1±0.5
17、Ramirez-Campillo 2018（FIXED）	CMJ	27.9	5.4	29.9	5.7	25	27.8	4.8	28.4	4.1	24	2	5.55608	25	0.6	4.4911	24	Male	13Min	Twice per week	7Weeks	13.9±1.9	13.7±1.6
17、Ramirez-Campillo 2018（FIXED）	20M	4.36	0.5	4.43	0.5	25	4.35	0.5	4.41	0.5	24	0.07	0.5	25	0.06	0.5	24	Male	13Min	Twice per week	7Weeks	13.9±1.9	13.7±1.6
17、Ramirez-Campillo 2018（FIXED）	Illinois	20.4	1.9	19.8	1.7	25	20.2	1.7	20	1.6	24	-0.6	1.80831	25	-0.2	1.65227	24	Male	13Min	Twice per week	7Weeks	13.9±1.9	13.7±1.6
17、Ramirez-Campillo 2018（OPT）	CMJ	27.6	5.6	31.8	5.4	24	27.8	4.8	28.4	4.1	24	4.2	5.50273	24	0.6	4.4911	24	Male	13Min	Twice per week	7Weeks	13.1±1.7	13.7±1.6
17、Ramirez-Campillo 2018（OPT）	20M	4.35	0.6	4.19	0.6	24	4.35	0.5	4.41	0.5	24	-0.16	0.6	24	0.06	0.5	24	Male	13Min	Twice per week	7Weeks	13.1±1.7	13.7±1.6
17、Ramirez-Campillo 2018（OPT）	Illinois	20.3	1.7	19.4	1.3	24	20.2	1.7	20	1.6	24	-0.9	1.53948	24	-0.2	1.65227	24	Male	13Min	Twice per week	7Weeks	13.1±1.7	13.7±1.6
18、Ramirez-Campillo 2019	CMJ	27.2	5.6	28.4	5.7	19	27.1	4.8	27.3	4.4	20	1.2	5.65066	19	0.2	4.61303	20	Male	20Min	Twice per week	7Weeks	13.2±1.8	13.5±1.9
18、Ramirez-Campillo 2019	20M	4.25	0.53	4.21	0.54	19	4.33	0.52	4.45	0.38	20	-0.04	0.53507	19	0.12	0.466047	20	Male	20Min	Twice per week	7Weeks	13.2±1.8	13.5±1.9
18、Ramirez-Campillo 2019	Illinois	20.1	2.8	19.4	2.4	19	19.6	0.28	20.3	2.9	20	-0.7	2.62298	19	0.7	2.77063	20	Male	20Min	Twice per week	7Weeks	13.2±1.8	13.5±1.9
19、Ramirez-Campillo 2020	CMJ	34.7	6.5	36.7	6.7	8	32.1	7.2	31.9	7.5	7	2	6.60227	8	-0.2	7.35459	7	Male	10-15Min	Twice per week	8Weeks	12.9±1.9	12.6±1.8
19、Ramirez-Campillo 2020	SLJ	171	34.6	185	37	8	151	28.5	151	24.4	7	14	35.8603	8	0	26.6873	7	Male	10-15Min	Twice per week	8Weeks	12.9±1.9	12.6±1.8
19、Ramirez-Campillo 2020	30M	5.69	0.53	5.38	0.67	8	5.88	0.57	5.79	0.52	7	-0.31	0.612127	8	-0.09	0.546717	7	Male	10-15Min	Twice per week	8Weeks	12.9±1.9	12.6±1.8
19、Ramirez-Campillo 2020	Zig Zag Drill	5.24	0.78	4.97	0.83	8	5.31	0.58	5.22	0.55	7	-0.27	0.806164	8	-0.09	0.565597	7	Male	10-15Min	Twice per week	8Weeks	12.9±1.9	12.6±1.8
22、Padrón-Cabo 2021	10M	2	0.13	1.98	0.14	10	1.97	0.11	1.99	0.11	10	-0.02	0.135277	10	0.02	0.11	10	Male	20-35Min	Twice per week	6Weeks	12.60±0.70	12.39±0.56
22、Padrón-Cabo 2021	20M	3.67	0.23	3.59	0.2	10	3.61	0.23	3.56	0.27	10	-0.08	0.216564	10	-0.05	0.252389	10	Male	20-35Min	Twice per week	6Weeks	12.60±0.70	12.39±0.56
22、Padrón-Cabo 2021	SJ	20.98	4.4	22.79	4.26	10	21.31	3.42	21.47	4.08	10	1.81	4.3317	10	0.16	3.79331	10	Male	20-35Min	Twice per week	6Weeks	12.60±0.70	12.39±0.56
22、Padrón-Cabo 2021	CMJ	20.47	4.04	23.3	4.45	10	21.25	3.74	22.4	4.36	10	2.83	4.25982	10	1.15	4.08544	10	Male	20-35Min	Twice per week	6Weeks	12.60±0.70	12.39±0.56
23、Nurper 2014	SLJ	182.8	13.5	192.3	14.6	9	173.1	4.8	176.7	4.6	9	9.5	14.0823	9	3.6	4.70319	9	Female	60Min	Once per week	8Weeks	18.3土2.6	18.0土2.0
23、Nurper 2014	CMJ	39.8	4.5	46.8	2.2	9	35.4	4.6	37.9	3.9	9	7	3.89744	9	2.5	4.29302	9	Female	60Min	Once per week	8Weeks	18.3土2.6	18.0土2.0
23、Nurper 2014	20M	3.7	0.3	3.4	0.2	9	3.9	0.4	4	0.5	9	-0.3	0.264575	9	0.1	0.458258	9	Female	60Min	Once per week	8Weeks	18.3土2.6	18.0土2.0
24、Negra 2020（4 weeks）	20M	3.66	0.25	3.64	0.23	11	3.74	0.18	3.73	0.1	11	-0.02	0.240624	11	-0.01	0.156205	11	Male	35-40Min	Twice per week	4Weeks	12.7±0.3	12.8±0.3
24、Negra 2020（4 weeks）	Illinois	17.75	0.85	17.67	1.22	11	17.73	0.36	17.89	0.31	11	-0.08	1.08347	11	0.16	0.337787	11	Male	35-40Min	Twice per week	4Weeks	12.7±0.4	12.8±0.4
24、Negra 2020（4 weeks）	SLJ	161	23	163	22	11	158	13	156	10	11	2	22.5167	11	-2	11.7898	11	Male	35-40Min	Twice per week	4Weeks	12.7±0.5	12.8±0.5
24、Negra 2020（4 weeks）	CMJ	22.89	6.06	24.35	5.02	11	21.13	2.96	22.01	3.59	11	1.46	5.61274	11	0.88	3.32014	11	Male	35-40Min	Twice per week	4Weeks	12.7±0.6	12.8±0.6
24、Negra 2020（4 weeks）	SJ	22.2	5.27	23.42	4.58	11	19.06	2.29	20.05	3.13	11	1.22	4.96112	11	0.99	2.80594	11	Male	35-40Min	Twice per week	4Weeks	12.7±0.7	12.8±0.7
24、Negra 2020（8 weeks）	20M	3.66	0.25	3.55	0.24	11	3.74	0.18	3.68	0.13	11	-0.11	0.245153	11	-0.06	0.160935	11	Male	35-40Min	Twice per week	8Weeks	12.7±0.8	12.8±0.8
24、Negra 2020（8 weeks）	Illinois	17.75	0.85	17.38	0.99	11	17.73	0.36	17.89	0.65	11	-0.37	0.927955	11	0.16	0.564004	11	Male	35-40Min	Twice per week	8Weeks	12.7±0.9	12.8±0.9
24、Negra 2020（8 weeks）	SLJ	161	23	176	21	11	158	13	157	8	11	15	22.0681	11	-1	11.3578	11	Male	35-40Min	Twice per week	8Weeks	12.7±0.10	12.8±0.10
24、Negra 2020（8 weeks）	CMJ	22.89	6.06	26.57	5.56	11	21.13	2.96	23.75	3.34	11	3.68	5.82611	11	2.62	3.16714	11	Male	35-40Min	Twice per week	8Weeks	12.7±0.11	12.8±0.11
24、Negra 2020（8 weeks）	SJ	22.2	5.27	25.9	6.03	11	19.06	2.29	20.1	3.02	11	3.7	5.68821	11	1.04	2.72923	11	Male	35-40Min	Twice per week	8Weeks	12.7±0.12	12.8±0.12
24、Negra 2020（12 weeks）	20M	3.66	0.25	3.51	0.22	11	3.74	0.18	3.75	0.21	11	-0.15	0.236432	11	0.01	0.196723	11	Male	35-40Min	Twice per week	12Weeks	12.7±0.13	12.8±0.13
24、Negra 2020（12 weeks）	Illinois	17.75	0.85	17.16	0.95	11	17.73	0.36	17.81	0.47	11	-0.59	0.904157	11	0.08	0.425793	11	Male	35-40Min	Twice per week	12Weeks	12.7±0.14	12.8±0.14
24、Negra 2020（12 weeks）	SLJ	161	23	186	27	11	158	13	163	15	11	25	25.2389	11	5	14.1067	11	Male	35-40Min	Twice per week	12Weeks	12.7±0.15	12.8±0.15
24、Negra 2020（12 weeks）	CMJ	22.89	6.06	28.17	5.93	11	21.13	2.96	21.99	1.88	11	5.28	5.99606	11	0.86	2.59446	11	Male	35-40Min	Twice per week	12Weeks	12.7±0.16	12.8±0.16
24、Negra 2020（12 weeks）	SJ	22.2	5.27	26.82	5.84	11	19.06	2.29	20.16	3.13	11	4.62	5.57689	11	1.1	2.80594	11	Male	35-40Min	Twice per week	12Weeks	12.7±0.17	12.8±0.17
25、Negra 2020B	T-Test	11.1	0.5	10.3	0.5	13	11.38	0.44	11.73	0.39	11	-0.8	0.5	13	0.35	0.417253	11	Male	25-35Min	Twice per week	8Weeks	12.7±0.2	12.7±0.2
25、Negra 2020B	20M	3.4	0.2	3.3	0.2	13	3.8	0.2	3.6	0.2	11	-0.1	0.2	13	-0.2	0.2	11	Male	25-35Min	Twice per week	8Weeks	12.7±0.2	12.7±0.2
26、Michailidis 2013	10M	2.22	0.1	2.11	0.1	24	2.2	0.8	2.16	0.1	21	-0.11	0.1	24	-0.04	0.754983	21	Male	20-25Min	Twice per week	12Weeks	10.6±0.6	10.6±0.5
26、Michailidis 2013	20M	3.97	0.3	3.83	0.2	24	3.95	0.2	3.9	0.2	21	-0.14	0.264575	24	-0.05	0.2	21	Male	20-25Min	Twice per week	12Weeks	10.6±0.6	10.6±0.5
26、Michailidis 2013	30M	5.71	0.37	5.52	0.28	24	5.71	0.18	5.64	0.28	21	-0.19	0.334215	24	-0.07	0.245764	21	Male	20-25Min	Twice per week	12Weeks	10.6±0.6	10.6±0.5
26、Michailidis 2013	SJ	24.38	3.43	30.04	3.26	24	24.89	3.09	25.92	3.44	21	5.66	3.34824	24	1.03	3.27904	21	Male	20-25Min	Twice per week	12Weeks	10.6±0.6	10.6±0.5
26、Michailidis 2013	CMJ	27.12	2.71	34.59	2.45	24	26.74	3.6	27.89	4	21	7.47	2.58981	24	1.15	3.81576	21	Male	20-25Min	Twice per week	12Weeks	10.6±0.6	10.6±0.5
32、Jlid 2019	SJ	19	2	21	2	14	19	1	19	1	14	2	2	14	0	1	14	Male	20-25Min	Twice per week	8Weeks	11.8±0.4	11.6±0.5
32、Jlid 2019	CMJ	21	2	23	2	14	21	1	21	2	14	2	2	14	0	1.73205	14	Male	20-25Min	Twice per week	8Weeks	11.8±0.4	11.6±0.5
32、Jlid 2019	T-Test	13.7	0.8	13.3	0.8	14	13.6	0.7	13.6	0.6	14	-0.4	0.8	14	0	0.655744	14	Male	20-25Min	Twice per week	8Weeks	11.8±0.4	11.6±0.5
35、Hammami 2016	10M	1.86	0.07	1.75	0.11	15	1.88	0.16	1.9	0.16	13	-0.11	0.0964365	15	0.02	0.16	13	Male	35Min	Twice per week	8Weeks	15.7±0.2	15.8±0.2
35、Hammami 2016	20M	3.23	0.12	3.08	0.16	15	3.22	0.24	3.27	0.24	13	-0.15	0.144222	15	0.05	0.24	13	Male	35Min	Twice per week	8Weeks	15.7±0.2	15.8±0.2
35、Hammami 2016	30M	4.51	0.17	4.35	0.21	15	4.53	0.36	4.57	0.35	13	-0.16	0.193132	15	0.04	0.355106	13	Male	35Min	Twice per week	8Weeks	15.7±0.2	15.8±0.2
36、Hammami 2019	4×5	6.25	0.23	6.04	0.2	14	6.15	0.25	6.21	0.24	12	-0.21	0.216564	14	0.06	0.245153	12	Male	35Min	Twice per week	8Weeks	15.7±0.2	15.8±0.2
36、Hammami 2019	SJ	36.9	4.7	41	5.5	14	36.2	3.8	34.8	4.5	12	4.1	5.14684	14	-1.4	4.19404	12	Male	35Min	Twice per week	8Weeks	15.7±0.2	15.8±0.2
36、Hammami 2019	CMJ	36.9	3.9	42.1	6	14	37.9	5.4	37.2	4.5	12	5.2	5.27352	14	-0.7	5.01099	12	Male	35Min	Twice per week	8Weeks	15.7±0.2	15.8±0.2
41、Drouzas 2020	CMJ	19.7	4.9	20.6	5.1	23	21.6	6	20.9	6.4	22	0.9	5.003	23	-0.7	6.20967	22	Male	15Min	Twice per week	10Weeks	10.0 ± 0.5	10.2 ± 1.6
41、Drouzas 2020	10M	2.33	0.16	2.25	0.24	23	2.24	0.29	2.28	0.21	22	-0.08	0.21166	23	0.04	0.259422	22	Male	15Min	Twice per week	10Weeks	10.0 ± 0.5	10.2 ± 1.6
41、Drouzas 2020	20M	4.15	0.26	4.08	0.24	23	4.03	0.34	4.04	0.34	22	-0.07	0.250599	23	0.01	0.34	22	Male	15Min	Twice per week	10Weeks	10.0 ± 0.5	10.2 ± 1.6
43、Chtara 2017	30M	4.68	0.1	4.61	0.1	10	4.67	0.07	4.64	0.08	10	-0.07	0.1	10	-0.03	0.0754983	10	Male	20Min	Twice per week	6Weeks	13.6±0.3	13.6±0.3
43、Chtara 2017	10M	1.92	0.06	1.87	0.07	10	1.9	0.06	1.89	0.06	10	-0.05	0.0655744	10	-0.01	0.06	10	Male	20Min	Twice per week	6Weeks	13.6±0.3	13.6±0.3
43、Chtara 2017	Zig Zag Drill	7.1	0.23	6.95	0.17	10	7.12	0.22	7.07	0.21	10	-0.15	0.20664	10	-0.05	0.215174	10	Male	20Min	Twice per week	8Weeks	13.6±0.3	13.6±0.3
48、Asadi 2018 (Pre-PHV)	CMJ	33	1.6	38	1.2	10	33.2	1.4	34.1	1.1	10	5	1.44222	10	0.9	1.27671	10	Male	30-40Min	Twice per week	6Weeks	11.5±0.8	11.7±0.4
48、Asadi 2018 (Pre-PHV)	SLJ	146	16.8	157.3	16.7	10	142.2	15.4	145.8	13.3	10	11.3	16.7502	10	3.6	14.4648	10	Male	30-40Min	Twice per week	6Weeks	11.5±0.8	11.7±0.4
48、Asadi 2018 (Pre-PHV)	20M	4.48	0.85	4.3	0.75	10	4.72	0.77	4.7	0.8	10	-0.18	0.804674	10	-0.02	0.78543	10	Male	30-40Min	Twice per week	6Weeks	11.5±0.8	11.7±0.4
48、Asadi 2018 (Mid-PHV)	CMJ	33.3	2.5	39.1	2.5	10	34	2.4	35.2	2.7	10	5.8	2.5	10	1.2	2.5632	10	Male	30-40Min	Twice per week	6Weeks	14.0±0.7	14.2±0.6
48、Asadi 2018 (Mid-PHV)	SLJ	174.8	26.6	191	18.6	10	172.6	25.4	171.3	22.9	10	16.2	23.6381	10	-1.3	24.2469	10	Male	30-40Min	Twice per week	6Weeks	14.0±0.7	14.2±0.6
48、Asadi 2018 (Mid-PHV)	20M	3.82	0.48	3.53	0.45	10	3.76	0.37	3.71	0.33	10	-0.29	0.465725	10	-0.05	0.35171	10	Male	30-40Min	Twice per week	6Weeks	14.0±0.7	14.2±0.6
48、Asadi 2018 (Post-PHV)	CMJ	40.6	4.5	51.6	2.6	10	40.1	3.9	42.7	2.7	10	11	3.9128	10	2.6	3.45977	10	Male	30-40Min	Twice per week	6Weeks	16.6±0.6	16.2±0.3
48、Asadi 2018 (Post-PHV)	SLJ	199	13.8	210	15.1	10	196.1	12.4	197.3	14.2	10	11	14.4938	10	1.2	13.391	10	Male	30-40Min	Twice per week	6Weeks	16.6±0.6	16.2±0.3
48、Asadi 2018 (Post-PHV)	20M	3.83	0.52	2.8	0.4	10	3.09	0.68	3.07	0.59	10	-1.03	0.471593	10	-0.02	0.639766	10	Male	30-40Min	Twice per week	6Weeks	16.6±0.6	16.2±0.3
Sammoud 2024	CMJ	25.97	3.99	30.52	0.61	13	26.33	4.62	26.36	0.58	14	4.55	3.72267	13	0.03	4.35904	14	Male	未知	Twice per week	8Weeks	12.7±0.2	11.8±0.4
Sammoud 2024	SLJ	169.31	15.04	187.6	2.82	13	174.43	16.36	174.5	2.71	14	18.29	13.8471	13	0.07	15.1874	14	Male	未知	Twice per week	8Weeks	12.7±0.2	11.8±0.4
Sammoud 2024	505	2.6	0.14	2.46	0.04	13	2.68	0.11	2.64	0.03	14	-0.14	0.1249	13	-0.04	0.0984886	14	Male	未知	Twice per week	8Weeks	12.7±0.2	11.8±0.4
Liu 2024 （micro）	SJ	31.4	2.5	33	1.8	17	30.5	1.5	30.9	1.1	17	1.6	2.23383	17	0.4	1.34536	17	Male	11Min	Twice per week	8Weeks	16.3 ± 0.6	16.3 ± 0.6
Liu 2024 （micro）	CMJ	32.9	2.4	34.3	2	17	31.6	1.5	31.9	1.4	17	1.4	2.22711	17	0.3	1.45258	17	Male	11Min	Twice per week	8Weeks	16.3 ± 0.6	16.3 ± 0.6
Liu 2024 （micro）	10M	1.75	0.04	1.72	0.03	17	1.76	0.04	1.76	0.03	17	-0.03	0.0360555	17	0	0.0360555	17	Male	11Min	Twice per week	8Weeks	16.3 ± 0.6	16.3 ± 0.6
Liu 2024 （reg）	SJ	31	2.8	33.1	1.6	17	30.5	1.5	30.9	1.1	17	2.1	2.43311	17	0.4	1.34536	17	Male	14Min	Twice per week	8Weeks	16.3 ± 0.6	16.3 ± 0.6
Liu 2024 （reg）	CMJ	32.8	2.6	34.9	1.8	17	31.6	1.5	31.9	1.4	17	2.1	2.30651	17	0.3	1.45258	17	Male	14Min	Twice per week	8Weeks	16.3 ± 0.6	16.3 ± 0.6
Liu 2024 （reg）	10M	1.74	0.03	1.71	0.02	17	1.76	0.04	1.76	0.03	17	-0.03	0.0264575	17	0	0.0360555	17	Male	14Min	Twice per week	8Weeks	16.3 ± 0.6	16.3 ± 0.6
